# Supplementary material for: Circulating microRNAs from the mouse tibia fracture model reflect the signature from patients with complex regional pain syndrome
Source: Pain Rep. 2021 Aug 24;6(3):e950. doi: 10.1097/PR9.0000000000000950 (PMC8425838; doi:10.1097/PR9.0000000000000950)
Supplement: SUPPLEMENTARY MATERIAL [file painreports-6-e950-s001.xlsx]

## Sheet: Table 1
Cytokine analysis of serum-derived sEVs and sEV deplete fractions from TFM and control mice before protein normalization. Cytokine analysis of serum sEVs and sEV deplete fractions from TFM (n=8) and control (n=6) mice. Samples yielding a value < lower limit of quantification (LLOQ) for each analyte were assigned the LLOQ value for further analysis. Percent of samples >LLOQ are listed for each ass…
	sEV Fraction
	Control (n=6)		TFM (n=8)		Difference	p	p Adj
	Mean (pg/mL)	SD	Mean (pg/mL)	SD		p-value
IL-1β	8.926	0.875457	8.267	0.330572	-0.659	0.129628	0.949099
IL-12p40	363.9	194.677	262.7	72.0278	-101.2	0.270461	0.949099
IL-1α	12.84	15.2419	5.347	6.73423	-7.496	0.30055	0.949099
IL-13	6266	5257.29	3724	2066.71	-2542	0.304002	0.949099
TNFα	15291	53.7745	15269	1.945e-12	-21.95	0.363284	0.949099
IL-2	17.54	12.6906	11.66	9.96276	-5.884	0.371461	0.949099
MIP-1α	17.29	12.1996	13.43	6.31715	-3.858	0.502504	0.949099
IL-6	66.51	45.826	50.88	35.0828	-15.63	0.503572	0.949099
IL-12p70	679.8	754.637	399.1	747.002	-280.7	0.503574	0.949099
IL-4	49.61	34.5857	38.78	24.1287	-10.83	0.52878	0.949099
IL-3	280.5	152.831	232.8	128.415	-47.71	0.550561	0.949099
G-CSF	593	453.698	469.2	293.179	-123.8	0.575552	0.949099
MIP-1β	645	551.355	490.7	446.362	-154.3	0.587537	0.949099
IL-9	346.7	209.18	312.7	138.343	-34.03	0.738247	0.986625
Eotaxin	371.5	199.255	344.7	154.742	-26.77	0.790826	0.986625
IFNγ	18321	6784.1	19590	10936.8	1270	0.794153	0.986625
GM-CSF	105.6	55.6728	98.88	32.5864	-6.732	0.798697	0.986625
RANTES	31.79	42.3864	30.21	44.7806	-1.575	0.947653	>0.99
IL-17	118.6	1.55672e-14	118.6	3.038e-14	0	>0.99	>0.99
KC	247.9	0	247.9	3.038e-14	0	>0.99	>0.99
IL-10	868.5	157.429	868.6	192.893	0.05125	0.999573	>0.99
IL-5	3349	0	3349	0	0	NaN	NaN
MCP-1	2313	0	2313	0	0	NaN	NaN
	sEV-deplete Fraction
	Control (n=6)		TFM (n=8)		Difference	p	p Adj
	Mean (pg/mL)	SD	Mean (pg/mL)	SD		p-value
IL-13	13494	10851.9	23948	6801.78	10454	0.072281	0.441486
IL-1β	45.87	34.4503	75.65	13.573	29.78	0.090588	0.441486
KC	741	425.889	1107	206.708	366.1	0.094756	0.441486
IL-3	265.6	128.512	171.9	37.594	-93.69	0.13725	0.441486
IL-5	7774	5699.1	11999	4034.61	4225	0.157529	0.441486
IL-12p40	761.8	302.426	555.4	113.266	-206.5	0.162284	0.441486
IFNγ	31887	17183.7	45094	15173.5	13207	0.165384	0.441486
MCP-1	3318	1126.5	4048	604.804	730.2	0.192208	0.441486
RANTES	54.44	49.3442	88.09	37.9399	33.65	0.197329	0.441486
MIP-1α	54.36	36.0188	76.87	19.1917	22.51	0.206446	0.441486
IL-9	1160	611.963	1524	175.803	363.2	0.211145	0.441486
IL-12p70	512.8	420.058	314.5	126.838	-198.3	0.308364	0.503316
GM-CSF	260.9	114.63	313.3	47.252	52.41	0.330413	0.503316
IL-17	130.9	20.9611	122.1	6.47272	-8.879	0.35667	0.503316
IL-1α	3.954	2.80262	2.81	4.7475e-16	-1.144	0.363217	0.503316
Eotaxin	812.8	313.595	942.8	89.4594	130	0.364774	0.503316
IL-2	30.67	22.0846	40.07	13.5874	9.4	0.385111	0.503316
IL-6	115.6	91.4923	151.9	37.2811	36.26	0.393899	0.503316
IL-10	1080	312.116	1204	244.942	123.8	0.441846	0.534867
G-CSF	1695	936.885	1902	381.475	206.7	0.627783	0.691321
IL-4	114.9	81.6521	132.5	27.5111	17.58	0.631206	0.691321
MIP-1β	574.4	335.615	610.6	135.281	36.29	0.810603	0.847449
TNFα	15269	1.993e-12	15269	1.9446e-12	0	>0.99	>0.99
	% Samples > LLOQ
	Control sEV+	TFM sEV+	Control sEV-	TFM sEV-
Il-1a	0.5	0.25	0.166667	0
IL-1b	0.5	0.125	1	1
IL-2	0.833333	0.5	0.833333	1
IL-3	1	1	1	1
IL-4	1	1	1	1
IL-5	0	0	0.666667	1
IL-6	0.5	0.375	0.833333	1
IL-9	1	1	1	1
IL-10	0.333333	0.25	0.666667	1
IL-12 (p40)	0.833333	0.875	1	1
IL-12 (p70)	1	0.875	1	1
IL-13	0.666667	0.375	0.666667	1
IL-17	0	0	0.333333	0.25
Eotaxin	1	1	1	1
G-CSF	1	1	1	1
GM-CSF	1	1	1	1
IFN-g	1	1	0.833333	0.875
KC	0	0	1	1
MCP-1	0	0	0.666667	1
MIP-1a	1	1	1	1
MIP-1b	0.666667	0.5	0.833333	1
Rantes	0.666667	0.375	0.833333	1
TNF-a	0.166667	0	0	0
# Of Assays with < 50% of samples <LLOQ)	6	11	3	3

## Sheet: Table 2
Presence vs. absence analysis of sEV miRNA from TFM and control mice. miRNA unique or common to TFM and control mice are shown. Presence in a group was defined by every biological replicate in a group demonstrating a TPM ≥1.
miRNA	control2	control3	control4	fracture1	fracture2	fracture3	fracture4	Venn Segment
HK_B2M	2.18688	3.98219	3.32533	5.1887	13.0502	5.53905	0.683589	control
let-7e-3p	1.45792	5.57506	5.32052	0	16.5303	11.6936	0	control
miR-1185-5p	1.45792	2.38931	7.31572	3.45913	32.1906	6.76995	0.683589	control
miR-1193	10.2055	3.18575	6.65065	0.864783	29.5805	1.84635	0.683589	control
miR-1253	2.18688	1.59288	3.32533	3.45913	22.6204	2.4618	0.683589	control
miR-1255b-2-3p	8.01857	2.38931	10.641	0.864783	26.9705	9.23175	9.57025	control
miR-125b-1-3p	8.01857	3.18575	9.31091	0	26.1005	11.6936	2.05077	control
miR-1263	2.91584	3.18575	5.98559	14.7013	19.1404	0	1.36718	control
miR-1265	4.37376	3.18575	3.32533	0	19.1404	1.84635	1.36718	control
miR-1267	1.45792	1.59288	5.32052	11.2422	20.8804	0	0	control
miR-1295b-3p	1.45792	3.98219	3.99039	0	20.0104	0	0	control
miR-1299	1.45792	3.18575	3.99039	8.64783	12.1802	0	2.05077	control
miR-1302	2.91584	5.57506	4.65546	6.05348	7.83015	1.2309	0	control
miR-1303	1.45792	1.59288	9.97598	0	20.0104	1.84635	1.36718	control
miR-134-5p	4.37376	4.77863	7.98078	10.3774	29.5805	4.9236	0.683589	control
miR-135b-5p	4.37376	3.18575	1.33013	0	27.8405	3.07725	0.683589	control
miR-1468-3p	8.01857	4.77863	3.99039	11.2422	14.7903	0	3.41795	control
miR-182-5p	4.37376	3.18575	6.65065	0	38.2807	4.9236	4.78512	control
miR-190a-5p	8.01857	7.96438	9.31091	17.2957	20.8804	6.76995	0.683589	control
miR-1912	2.91584	1.59288	1.9952	3.45913	13.9203	3.07725	0.683589	control
miR-203b-5p	10.9344	1.59288	10.641	0	12.1802	6.1545	2.05077	control
miR-26a-1-3p	3.6448	7.16794	10.641	6.91826	31.3206	4.9236	0	control
miR-26b-3p	3.6448	2.38931	3.99039	0.864783	28.7105	8.00085	7.51948	control
miR-300	2.91584	2.38931	3.32533	0	38.2807	0	1.36718	control
miR-301b	5.83169	5.57506	3.99039	0	37.4107	4.9236	10.2538	control
miR-302a-3p	2.91584	4.77863	7.31572	0	41.7608	6.76995	4.10153	control
miR-302f	2.18688	3.18575	7.98078	11.2422	33.0606	6.1545	0	control
miR-3115	8.74753	4.77863	3.99039	5.1887	17.4003	4.30815	0	control
miR-3119	2.18688	1.59288	1.9952	0	21.7504	1.2309	0.683589	control
miR-3122	7.28961	2.38931	3.32533	1.72957	13.0502	0	2.73436	control
miR-3127-5p	2.18688	1.59288	5.98559	2.59435	20.8804	2.4618	0	control
miR-3144-5p	6.56065	7.16794	6.65065	7.78304	26.9705	1.84635	0.683589	control
miR-3149	32.0743	7.96438	22.6122	17.2957	12.1802	1.84635	0	control
miR-3156-5p	2.18688	1.59288	5.32052	0.864783	31.3206	6.76995	2.73436	control
miR-3165	5.83169	5.57506	11.9712	0	16.5303	3.6927	5.46871	control
miR-3186-3p	4.37376	6.3715	7.31572	23.3491	37.4107	3.6927	0	control
miR-3192-5p	13.1213	13.5394	12.6362	0.864783	38.2807	14.1554	6.1523	control
miR-3612	1.45792	9.55725	7.31572	6.05348	46.1109	0.61545	2.73436	control
miR-3658	2.91584	2.38931	3.32533	0	21.7504	7.3854	1.36718	control
miR-3685	1.45792	3.18575	7.31572	5.1887	20.0104	0	0.683589	control
miR-3691-5p	5.10273	1.59288	8.64585	5.1887	21.7504	4.30815	0	control
miR-3692-3p	5.83169	3.98219	14.6314	2.59435	27.8405	6.1545	0	control
miR-3713	1.45792	2.38931	2.66026	11.2422	38.2807	4.30815	0	control
miR-3909	10.2055	2.38931	9.97598	0	9.57018	6.76995	8.88666	control
miR-3922-3p	5.83169	1.59288	5.98559	3.45913	26.9705	0	2.05077	control
miR-3975	2.18688	1.59288	8.64585	0.864783	29.5805	0.61545	0.683589	control
miR-412-3p	2.18688	5.57506	2.66026	19.0252	16.5303	0.61545	6.1523	control
miR-4255	3.6448	3.98219	7.98078	16.4309	32.1906	7.3854	0	control
miR-4262	6.56065	1.59288	7.31572	12.107	18.2703	0	0	control
miR-4311	7.28961	1.59288	9.97598	6.91826	32.1906	4.30815	0.683589	control
miR-431-3p	8.01857	9.55725	15.2965	17.2957	21.7504	11.0781	0.683589	control
miR-431-5p	8.74753	10.3537	4.65546	8.64783	38.2807	0.61545	2.05077	control
miR-4318	12.3923	4.77863	20.617	16.4309	32.1906	9.8472	0	control
miR-4423-3p	2.91584	3.98219	1.33013	0.864783	8.70016	4.30815	2.05077	control
miR-4425	1.45792	7.96438	9.97598	0	20.0104	5.53905	2.05077	control
miR-4426	11.6634	7.96438	9.97598	9.51261	32.1906	5.53905	0.683589	control
miR-4435	20.4109	9.55725	13.3013	0	26.1005	11.6936	8.88666	control
miR-4438	8.74753	7.96438	17.2917	14.7013	30.4506	10.4627	0.683589	control
miR-4441	7.28961	11.1501	21.9472	34.5913	38.2807	2.4618	0.683589	control
miR-4455	4.37376	2.38931	5.32052	0	6.09011	5.53905	2.05077	control
miR-4468	5.83169	2.38931	4.65546	8.64783	26.1005	0.61545	2.05077	control
miR-4475	1.45792	3.18575	3.32533	3.45913	21.7504	3.07725	0.683589	control
miR-4476	6.56065	2.38931	3.99039	0	30.4506	6.76995	2.05077	control
miR-4490	2.91584	1.59288	7.98078	6.91826	16.5303	3.07725	0	control
miR-4500	2.18688	2.38931	9.97598	12.107	10.4402	5.53905	0.683589	control
miR-4524a-5p	3.6448	3.18575	4.65546	0	20.8804	2.4618	0.683589	control
miR-4527	1.45792	1.59288	1.33013	6.05348	22.6204	0.61545	2.05077	control
miR-455-3p	1.45792	3.98219	11.3061	0	42.6308	4.9236	8.20307	control
miR-455-5p	5.10273	3.18575	1.33013	3.45913	16.5303	1.2309	0	control
miR-4637	3.6448	2.38931	7.31572	4.32391	26.9705	0.61545	0	control
miR-4643	2.18688	3.18575	8.64585	12.9717	19.1404	6.76995	0	control
miR-4670-5p	5.83169	1.59288	4.65546	1.72957	11.3102	0	0.683589	control
miR-4704-3p	9.47649	4.77863	15.2965	14.7013	20.8804	4.9236	0.683589	control
miR-4704-5p	5.10273	5.57506	1.9952	6.91826	22.6204	0	0.683589	control
miR-4720-3p	9.47649	1.59288	8.64585	3.45913	37.4107	9.8472	0.683589	control
miR-4723-5p	2.18688	1.59288	9.97598	0	20.0104	5.53905	0.683589	control
miR-4742-3p	10.2055	3.98219	3.99039	12.107	9.57018	0	1.36718	control
miR-4764-5p	4.37376	4.77863	3.32533	3.45913	19.1404	3.6927	0.683589	control
miR-4778-3p	4.37376	3.98219	6.65065	6.91826	12.1802	4.30815	0.683589	control
miR-4791	2.91584	3.98219	8.64585	0	15.6603	3.6927	0.683589	control
miR-4803	4.37376	3.18575	1.9952	3.45913	21.7504	0	0.683589	control
miR-489-5p	1.45792	3.18575	5.98559	6.05348	6.96013	0.61545	0.683589	control
miR-505-5p	3.6448	7.96438	1.33013	0	32.1906	7.3854	11.621	control
miR-5093	26.2426	7.96438	18.6218	19.0252	37.4107	23.3871	0	control
miR-514b-3p	3.6448	3.98219	7.31572	0.864783	20.8804	6.76995	4.10153	control
miR-5195-5p	2.18688	4.77863	7.98078	0.864783	13.9203	3.07725	0.683589	control
miR-520d-3p	2.91584	4.77863	2.66026	0	25.2305	1.84635	0.683589	control
miR-541-5p	2.91584	3.18575	5.32052	6.91826	20.0104	5.53905	0.683589	control
miR-548t-5p	5.83169	5.57506	4.65546	6.05348	22.6204	3.07725	0	control
miR-548y	12.3923	7.16794	5.32052	28.5378	26.9705	8.00085	0.683589	control
miR-549a	2.18688	3.18575	4.65546	2.59435	26.9705	3.07725	0.683589	control
miR-5571-5p	2.91584	2.38931	13.9664	18.1604	21.7504	10.4627	0.683589	control
miR-5580-3p	8.74753	1.59288	5.98559	0	35.6707	3.6927	0	control
miR-5583-5p	2.91584	3.18575	5.32052	2.59435	14.7903	0	0	control
miR-5682	3.6448	4.77863	14.6314	14.7013	29.5805	3.07725	0	control
miR-5690	5.83169	1.59288	1.9952	6.05348	8.70016	3.6927	0.683589	control
miR-5699-5p	1.45792	3.18575	1.9952	2.59435	4.35008	0.61545	0	control
miR-580-3p	14.5792	5.57506	1.9952	10.3774	14.7903	4.30815	0.683589	control
miR-590-5p	8.01857	1.59288	2.66026	0.864783	19.1404	0.61545	0.683589	control
miR-6079	2.18688	2.38931	3.32533	0	12.1802	7.3854	1.36718	control
miR-6128	2.91584	7.16794	6.65065	7.78304	20.0104	0	2.05077	control
miR-618	1.45792	7.96438	2.66026	21.6196	54.811	6.76995	0.683589	control
miR-626	2.91584	3.98219	3.99039	4.32391	36.5407	3.6927	0.683589	control
miR-6504-5p	3.6448	7.96438	25.9375	3.45913	42.6308	20.9253	0.683589	control
miR-6506-3p	2.18688	3.18575	3.32533	20.7548	16.5303	0.61545	0	control
miR-664a-5p	1.45792	1.59288	3.32533	1.72957	14.7903	3.6927	0	control
miR-670-5p	4.37376	7.96438	3.32533	22.4843	17.4003	4.30815	0.683589	control
miR-6748-5p	3.6448	5.57506	15.2965	12.9717	27.8405	17.8481	0.683589	control
miR-6758-3p	10.9344	4.77863	17.9568	26.8083	40.0207	12.9245	0.683589	control
miR-6764-3p	2.18688	6.3715	5.98559	7.78304	21.7504	8.00085	0	control
miR-6802-3p	8.74753	12.743	6.65065	41.5096	27.8405	10.4627	0	control
miR-6818-5p	3.6448	4.77863	15.9616	9.51261	46.1109	0	7.51948	control
miR-6832-5p	19.6819	7.96438	9.97598	23.3491	73.0814	9.23175	0.683589	control
miR-6853-3p	5.83169	2.38931	8.64585	0	7.83015	0	0	control
miR-6864-5p	2.18688	3.18575	5.98559	5.1887	12.1802	6.1545	0	control
miR-7153-3p	2.18688	3.98219	8.64585	10.3774	26.9705	9.8472	0	control
miR-7-2-3p	12.3923	15.1323	17.9568	15.5661	41.7608	6.1545	0.683589	control
miR-7515	2.18688	3.18575	8.64585	15.5661	19.1404	14.7708	0	control
miR-759	4.37376	2.38931	5.98559	10.3774	21.7504	0.61545	0.683589	control
miR-7706	1.45792	1.59288	16.6266	9.51261	9.57018	3.07725	0.683589	control
miR-7843-3p	5.10273	1.59288	14.6314	0.864783	13.9203	1.84635	1.36718	control
miR-7854-3p	7.28961	1.59288	17.2917	0	42.6308	9.23175	6.83589	control
miR-8054	8.01857	3.98219	2.66026	25.9435	16.5303	1.2309	0.683589	control
miR-8059	2.18688	3.18575	1.33013	0	18.2703	1.2309	0.683589	control
miR-888-3p	2.18688	1.59288	7.31572	10.3774	15.6603	2.4618	0.683589	control
miR-924	14.5792	3.18575	8.64585	0.864783	27.8405	14.7708	1.36718	control
miR-936	1.45792	5.57506	8.64585	15.5661	17.4003	0	0.683589	control
miR-942-3p	4.37376	7.16794	9.97598	0	30.4506	11.6936	3.41795	control
miR-95-3p	7.28961	7.16794	7.31572	0.864783	29.5805	5.53905	1.36718	control
HK_GAPDH	73.625	52.5649	75.8174	120.205	143.553	88.6248	55.3707	control,fracture
HK_PPIA	24.0557	23.8931	3.99039	29.4026	25.2305	83.0858	86.1322	control,fracture
HK_RNU75	8.74753	1.59288	5.98559	12.107	14.7903	4.9236	5.46871	control,fracture
HK_RNY3	43.7376	20.7074	13.3013	30.2674	57.4211	38.1579	32.8123	control,fracture
HK_RPL19	301.061	629.982	440.938	143.554	204.454	128.629	375.974	control,fracture
HK_RPL27	8.74753	13.5394	5.98559	47.563	33.9306	40.0043	37.5974	control,fracture
HK_YWHAZ	9.47649	3.18575	7.98078	6.05348	20.8804	8.6163	5.46871	control,fracture
let-7a-2-3p	19.6819	8.76081	23.2773	45.8335	39.1507	6.1545	6.1523	control,fracture
let-7a-3p	10.9344	4.77863	13.9664	25.0787	30.4506	11.6936	5.46871	control,fracture
let-7a-5p	379.789	336.097	403.695	758.414	862.186	1073.35	976.165	control,fracture
let-7b-5p	194.633	195.127	212.156	267.218	240.124	315.726	359.568	control,fracture
let-7c-5p	279.921	232.56	252.725	422.014	501.129	586.524	550.289	control,fracture
let-7d-3p	123.194	76.458	56.5305	172.957	147.033	134.168	198.241	control,fracture
let-7d-5p	320.743	251.674	256.05	571.621	800.415	747.772	782.026	control,fracture
let-7e-5p	24.7847	16.7252	19.952	39.78	53.941	63.3914	56.0543	control,fracture
let-7f-1-3p	16.7661	4.77863	16.6266	57.9404	56.551	21.5408	11.621	control,fracture
let-7f-5p	454.143	298.664	233.438	666.747	915.257	1159.51	1118.35	control,fracture
let-7g-3p	83.8305	85.2188	99.7598	153.931	182.703	64.0068	45.8005	control,fracture
let-7g-5p	389.994	258.046	255.385	680.584	854.356	758.85	1024.7	control,fracture
let-7i-5p	567.86	430.873	385.738	1009.2	1214.54	1280.14	1274.21	control,fracture
miR-1	280.65	164.066	710.955	438.445	444.578	195.098	254.295	control,fracture
miR-100-5p	67.0644	24.6896	42.5642	64.8587	78.3015	34.4652	48.5348	control,fracture
miR-101-3p	195.361	98.7583	109.736	152.202	199.234	152.632	191.405	control,fracture
miR-101-5p	2.91584	11.9466	11.9712	26.8083	32.1906	16.6172	14.3554	control,fracture
miR-103a-2-5p	24.0557	27.0789	22.6122	70.9122	54.811	41.8506	28.0272	control,fracture
miR-103a-3p	129.026	116.28	87.7886	122.799	268.835	327.419	300.096	control,fracture
miR-105-5p	10.9344	3.98219	5.32052	19.0252	29.5805	9.8472	6.83589	control,fracture
miR-106a-3p	53.2141	24.6896	39.9039	95.1261	80.0415	41.2352	10.2538	control,fracture
miR-106a-5p	210.67	120.262	114.391	312.187	465.459	301.571	384.177	control,fracture
miR-106b-3p	45.1956	32.6539	16.6266	47.563	97.4418	41.2352	75.1948	control,fracture
miR-106b-5p	876.94	563.081	694.328	1274.69	1708.71	1338.6	1763.66	control,fracture
miR-107	131.942	72.4758	66.5065	190.252	256.655	305.263	285.057	control,fracture
miR-10a-3p	18.224	22.3003	29.9279	26.8083	43.5008	22.1562	14.3554	control,fracture
miR-10a-5p	37.177	8.76081	24.6074	78.6952	37.4107	34.4652	41.0153	control,fracture
miR-10b-5p	49.5693	21.5038	13.9664	36.3209	26.1005	22.1562	43.7497	control,fracture
miR-1178-3p	9.47649	10.3537	7.31572	14.7013	9.57018	6.76995	4.78512	control,fracture
miR-1178-5p	10.9344	11.1501	24.6074	38.9152	45.2408	27.0798	10.2538	control,fracture
miR-1180-3p	6.56065	5.57506	16.6266	12.9717	22.6204	20.3099	5.46871	control,fracture
miR-1180-5p	21.8688	9.55725	13.3013	41.5096	47.8509	22.1562	23.242	control,fracture
miR-1184	16.0371	8.76081	7.98078	7.78304	21.7504	9.8472	22.5584	control,fracture
miR-1199-3p	45.9245	30.2646	45.8895	79.56	75.6914	35.6961	28.0272	control,fracture
miR-1200	21.1399	15.9288	7.31572	19.0252	62.6412	24.618	12.3046	control,fracture
miR-1202	248.576	275.567	355.145	664.153	485.469	323.727	152.44	control,fracture
miR-1204	10.9344	6.3715	3.99039	15.5661	23.4904	3.07725	4.10153	control,fracture
miR-1205	6.56065	2.38931	4.65546	20.7548	47.8509	3.07725	2.73436	control,fracture
miR-1207-3p	19.6819	16.7252	34.5834	55.3461	55.681	18.4635	15.039	control,fracture
miR-1207-5p	1094.17	989.176	1147.24	2342.7	1859.22	1480.77	806.635	control,fracture
miR-1208	5.83169	2.38931	15.9616	15.5661	20.0104	17.2326	6.1523	control,fracture
miR-1224-5p	51.0273	67.6972	21.9472	38.0504	80.0415	33.8498	27.3436	control,fracture
miR-1225-3p	546.721	380.697	528.727	1106.92	823.035	426.507	233.104	control,fracture
miR-1225-5p	1044.6	1217.75	1172.51	1718.32	1191.92	1193.36	1634.46	control,fracture
miR-122-5p	820.081	265.214	166.931	63.1291	317.556	36.927	152.44	control,fracture
miR-1227-3p	43.0087	53.3613	63.8463	108.963	91.3517	52.3133	27.3436	control,fracture
miR-1228-3p	99.1387	84.4224	63.1812	198.9	107.012	113.858	73.144	control,fracture
miR-1229-3p	49.5693	41.4148	29.9279	90.8022	60.0311	104.011	79.2963	control,fracture
miR-1229-5p	88.2042	74.0687	57.1956	70.0474	73.9514	144.631	127.831	control,fracture
miR-1231	25.5136	24.6896	39.2388	75.2361	68.7313	24.618	21.8749	control,fracture
miR-1233-3p	301.79	247.692	253.39	499.844	583.781	274.491	138.085	control,fracture
miR-1234-3p	203.38	203.888	286.643	540.489	375.847	230.794	134.667	control,fracture
miR-1236-3p	17.4951	9.55725	29.2629	30.2674	30.4506	15.3863	15.7226	control,fracture
miR-1236-5p	102.055	104.333	111.066	98.5852	51.331	69.5459	92.2845	control,fracture
miR-1237-3p	97.6807	92.3868	106.41	167.768	192.274	88.6248	54.0035	control,fracture
miR-1237-5p	19179	38845.5	21097.9	39371.8	12287.2	52536.1	57500.8	control,fracture
miR-1238-3p	25.5136	16.7252	45.2244	87.343	45.2408	32.0034	35.5466	control,fracture
miR-1238-5p	13.8503	2.38931	5.32052	14.7013	30.4506	13.5399	12.3046	control,fracture
miR-124-3p	25.5136	3.18575	11.3061	27.673	15.6603	18.4635	15.039	control,fracture
miR-1244	8.74753	3.18575	3.99039	27.673	24.3605	35.0807	10.9374	control,fracture
miR-124-5p	9.47649	9.55725	11.9712	13.8365	27.8405	19.6944	10.2538	control,fracture
miR-1247-3p	139.232	126.634	144.319	271.542	315.816	125.552	71.7769	control,fracture
miR-1247-5p	88.9332	55.7506	92.4441	215.331	135.723	70.1613	32.1287	control,fracture
miR-1249	163.287	96.369	147.644	305.268	272.315	176.019	133.3	control,fracture
miR-1250-3p	10.9344	7.96438	9.31091	25.0787	32.1906	7.3854	5.46871	control,fracture
miR-1250-5p	13.8503	7.96438	13.3013	24.2139	51.331	16.0017	5.46871	control,fracture
miR-1251-3p	4.37376	11.1501	3.32533	15.5661	28.7105	11.6936	5.46871	control,fracture
miR-1254	45.9245	29.4682	16.6266	49.2926	70.4713	44.9279	36.9138	control,fracture
miR-125a-3p	4.37376	13.5394	6.65065	3.45913	22.6204	16.0017	14.3554	control,fracture
miR-125a-5p	72.8961	93.1832	66.5065	88.2078	100.052	120.628	177.05	control,fracture
miR-125b-2-3p	16.0371	7.96438	18.6218	44.1039	62.6412	24.0026	15.7226	control,fracture
miR-125b-5p	303.248	234.153	175.577	229.167	187.053	187.712	252.928	control,fracture
miR-126-3p	349.172	281.939	365.786	422.879	273.185	422.199	495.602	control,fracture
miR-126-5p	164.745	91.5903	136.338	127.123	100.052	131.091	174.315	control,fracture
miR-1269b	9.47649	3.18575	7.98078	16.4309	43.5008	1.84635	4.10153	control,fracture
miR-1271-5p	2.91584	6.3715	9.97598	40.6448	17.4003	14.1554	11.621	control,fracture
miR-1273a	3.6448	9.55725	7.31572	29.4026	34.8006	12.9245	1.36718	control,fracture
miR-1273c	13.1213	11.9466	25.2725	34.5913	63.5112	41.8506	12.3046	control,fracture
miR-1273d	56.8589	54.1578	79.1428	68.3178	88.7416	67.0841	51.2692	control,fracture
miR-1273e	24.7847	9.55725	47.8847	28.5378	24.3605	19.079	25.2928	control,fracture
miR-1273g-5p	36.448	25.486	57.1956	83.8839	61.7711	29.5416	16.4061	control,fracture
miR-1273h-5p	60.5037	63.715	67.8366	76.1009	111.362	60.9296	48.5348	control,fracture
miR-127-3p	21.8688	8.76081	25.9375	16.4309	41.7608	12.9245	16.4061	control,fracture
miR-1275	689.597	718.387	534.047	693.556	641.202	473.281	522.262	control,fracture
miR-127-5p	18.953	11.9466	31.9231	47.563	56.551	20.3099	8.20307	control,fracture
miR-1279	5.83169	4.77863	8.64585	23.3491	23.4904	11.0781	2.05077	control,fracture
miR-128-1-5p	48.1114	46.9898	37.2437	121.07	126.152	54.1596	22.5584	control,fracture
miR-1282	45.1956	82.0331	89.1187	132.312	100.052	68.9304	29.3943	control,fracture
miR-1283	5.83169	3.18575	7.98078	28.5378	16.5303	1.2309	2.73436	control,fracture
miR-128-3p	162.558	138.58	117.717	405.583	384.547	458.51	579.684	control,fracture
miR-1285-5p	45.1956	27.8753	23.9423	18.1604	76.5614	83.7012	50.5856	control,fracture
miR-1287-3p	10.2055	4.77863	7.31572	25.0787	25.2305	4.30815	7.51948	control,fracture
miR-1287-5p	145.063	125.041	119.047	415.96	239.254	114.474	65.6246	control,fracture
miR-1288-3p	22.5978	14.3359	34.5834	50.1574	50.4609	16.0017	12.9882	control,fracture
miR-1290	35.7191	18.3181	18.6218	30.2674	35.6707	12.9245	5.46871	control,fracture
miR-1291	96.9518	66.1043	49.8799	92.5317	188.793	74.4695	26.66	control,fracture
miR-129-1-3p	21.1399	11.1501	21.9472	40.6448	52.201	22.1562	14.3554	control,fracture
miR-129-2-3p	18.953	4.77863	17.9568	23.3491	49.5909	5.53905	18.4569	control,fracture
miR-1292-5p	20.4109	2.38931	16.6266	19.0252	41.7608	8.00085	4.78512	control,fracture
miR-129-5p	26.9715	40.6183	38.5738	102.909	85.2616	48.0051	17.7733	control,fracture
miR-1296-3p	56.8589	47.7863	85.1283	161.714	169.653	60.9296	34.863	control,fracture
miR-1296-5p	18.224	9.55725	10.641	18.1604	25.2305	9.23175	6.83589	control,fracture
miR-1298-3p	8.01857	9.55725	6.65065	21.6196	33.0606	6.1545	4.78512	control,fracture
miR-1301-5p	18.224	18.3181	19.952	81.2896	38.2807	18.4635	10.2538	control,fracture
miR-1304-3p	45.1956	28.6718	40.569	121.07	63.5112	43.697	25.9764	control,fracture
miR-1304-5p	33.5322	19.9109	46.5546	86.4783	45.2408	35.0807	9.57025	control,fracture
miR-1306-3p	8.01857	1.59288	17.2917	17.2957	33.0606	6.76995	1.36718	control,fracture
miR-1306-5p	80.1857	53.3613	61.8511	271.542	142.683	94.1639	51.9528	control,fracture
miR-1307-3p	113.718	91.5903	156.955	240.41	306.246	101.549	66.3081	control,fracture
miR-1307-5p	6312.07	3823.7	3979.75	9356.95	11981	4093.36	1974.89	control,fracture
miR-130a-3p	457.787	339.282	270.682	903.698	751.694	1069.04	1081.44	control,fracture
miR-130b-3p	61.2327	44.6005	42.5642	100.315	116.582	120.628	145.604	control,fracture
miR-130b-5p	5.10273	11.1501	11.3061	12.9717	37.4107	11.6936	7.51948	control,fracture
miR-1321	7.28961	10.3537	7.98078	5.1887	21.7504	12.9245	2.05077	control,fracture
miR-1322	44.4666	31.8575	17.2917	63.9939	41.7608	84.3167	87.4994	control,fracture
miR-132-3p	18.953	10.3537	9.97598	4.32391	38.2807	7.3854	10.9374	control,fracture
miR-132-5p	18.224	4.77863	7.31572	25.0787	26.9705	18.4635	1.36718	control,fracture
miR-133a-3p	426.442	454.766	1529.65	1481.37	1219.76	599.448	671.285	control,fracture
miR-133a-5p	91.1201	82.0331	91.779	184.199	164.433	86.163	45.1169	control,fracture
miR-133b	402.386	379.901	1482.43	1746	1267.61	604.372	669.234	control,fracture
miR-1343-5p	1661.3	2823.37	1723.85	4047.18	1885.32	4167.21	3005.06	control,fracture
miR-134-3p	26.9715	7.16794	11.3061	34.5913	51.331	11.0781	6.1523	control,fracture
miR-135b-3p	7.28961	9.55725	25.2725	30.2674	46.1109	6.1545	4.10153	control,fracture
miR-136-3p	10.2055	14.3359	21.2821	24.2139	35.6707	3.07725	9.57025	control,fracture
miR-136-5p	5.83169	7.96438	3.32533	4.32391	31.3206	1.2309	3.41795	control,fracture
miR-138-1-3p	13.1213	4.77863	8.64585	8.64783	18.2703	19.079	4.78512	control,fracture
miR-138-5p	32.8032	9.55725	17.2917	39.78	32.1906	39.3888	39.6482	control,fracture
miR-139-3p	53.9431	27.0789	15.2965	84.7487	16.5303	121.244	73.8276	control,fracture
miR-139-5p	137.774	89.9975	156.955	390.017	207.064	165.556	134.667	control,fracture
miR-140-5p	86.0174	53.3613	43.2292	95.1261	203.584	166.172	200.975	control,fracture
miR-141-3p	95.4939	66.9008	81.138	153.931	160.083	81.8549	54.6871	control,fracture
miR-141-5p	21.1399	23.8931	41.234	32.8617	62.6412	25.8489	9.57025	control,fracture
miR-142-5p	844.137	516.888	603.879	1374.14	1294.58	1822.96	1503.21	control,fracture
miR-143-3p	193.175	77.2545	209.496	105.503	93.9617	83.0858	114.843	control,fracture
miR-143-5p	150.166	135.394	160.946	314.781	240.124	163.094	54.6871	control,fracture
miR-144-3p	1665.68	1050.5	877.886	1538.45	2128.06	1927.59	1942.08	control,fracture
miR-144-5p	325.845	235.746	170.922	385.693	696.013	532.364	654.195	control,fracture
miR-145-3p	19.6819	19.9109	21.2821	22.4843	39.1507	24.0026	4.78512	control,fracture
miR-145-5p	734.063	494.588	965.675	613.131	674.262	398.196	433.396	control,fracture
miR-1468-5p	16.0371	7.16794	5.98559	14.7013	28.7105	9.8472	6.83589	control,fracture
miR-146a-3p	71.4382	66.9008	92.4441	137.5	201.844	70.7768	45.8005	control,fracture
miR-146a-5p	195.361	93.9796	140.994	60.5348	99.1818	90.4712	145.604	control,fracture
miR-146b-3p	7.28961	12.743	1.33013	24.2139	15.6603	4.30815	5.46871	control,fracture
miR-146b-5p	114.447	61.3257	114.391	172.957	196.624	112.012	76.562	control,fracture
miR-1471	101.326	74.8651	108.406	241.274	116.582	91.0866	61.523	control,fracture
miR-147b	5.83169	3.98219	5.98559	9.51261	49.5909	10.4627	10.9374	control,fracture
miR-148a-3p	165.474	78.8473	78.4777	104.639	160.083	134.784	143.554	control,fracture
miR-148b-3p	89.6622	67.6972	72.4921	216.196	231.424	211.099	197.557	control,fracture
miR-149-3p	8839.38	13479.7	11783	15515.1	12504.7	10843	16243.4	control,fracture
miR-149-5p	21.1399	13.5394	60.5209	35.4561	60.9011	22.1562	30.0779	control,fracture
miR-150-3p	282.837	24.6896	54.5353	63.1291	69.6013	25.8489	19.8241	control,fracture
miR-150-5p	414.05	179.995	339.183	515.41	395.857	601.91	570.113	control,fracture
miR-151a-3p	25.5136	11.1501	24.6074	44.1039	71.3413	51.0824	45.8005	control,fracture
miR-152-3p	91.8491	63.715	73.1572	39.78	136.593	56.6214	84.0815	control,fracture
miR-1538	74.354	79.6438	64.5113	148.743	173.133	117.551	82.7143	control,fracture
miR-1539	65.6065	50.972	64.5113	159.12	109.622	46.1588	21.8749	control,fracture
miR-154-5p	11.6634	7.16794	7.98078	1.72957	40.0207	21.5408	19.1405	control,fracture
miR-155-3p	6.56065	5.57506	5.32052	7.78304	29.5805	1.84635	1.36718	control,fracture
miR-155-5p	4.37376	1.59288	17.2917	25.0787	33.9306	14.1554	4.10153	control,fracture
miR-1587	53.2141	54.1578	18.6218	87.343	46.1109	90.4712	110.058	control,fracture
miR-15a-3p	20.4109	15.9288	8.64585	52.7517	48.7209	25.8489	8.20307	control,fracture
miR-15a-5p	1030.75	699.272	647.108	1626.66	2134.15	2254.39	2305.75	control,fracture
miR-15b-3p	18.224	11.1501	35.2485	23.3491	33.9306	38.7734	23.242	control,fracture
miR-15b-5p	953.481	658.654	467.541	1494.34	2134.15	2027.29	2496.47	control,fracture
miR-16-1-3p	18.953	5.57506	13.9664	31.1322	40.8908	24.618	25.9764	control,fracture
miR-16-5p	3197.95	2480.9	1947.98	4834.13	7273.33	6825.96	7992.52	control,fracture
miR-17-3p	49.5693	63.715	87.7886	191.117	167.043	118.166	98.4368	control,fracture
miR-17-5p	429.358	356.804	319.231	620.049	892.637	762.543	885.248	control,fracture
miR-181a-2-3p	8.74753	10.3537	21.9472	37.1857	46.1109	9.8472	8.20307	control,fracture
miR-181a-3p	12.3923	7.16794	5.98559	15.5661	40.8908	20.3099	6.83589	control,fracture
miR-181a-5p	165.474	111.501	172.917	241.274	274.055	286.184	277.537	control,fracture
miR-181b-3p	14.5792	3.18575	3.99039	12.107	26.9705	9.8472	6.1523	control,fracture
miR-181b-5p	23.3267	18.3181	39.2388	88.2078	56.551	70.7768	67.6753	control,fracture
miR-181c-3p	15.3082	4.77863	26.6026	10.3774	19.1404	14.7708	6.1523	control,fracture
miR-181c-5p	205.567	168.845	248.069	429.797	513.31	220.947	120.995	control,fracture
miR-181d-5p	21.1399	19.9109	12.6362	70.0474	54.811	41.8506	41.6989	control,fracture
miR-183-5p	2.91584	2.38931	4.65546	5.1887	19.1404	5.53905	4.10153	control,fracture
miR-184	5.10273	4.77863	7.98078	8.64783	31.3206	8.6163	6.83589	control,fracture
miR-185-3p	16.0371	6.3715	3.99039	7.78304	23.4904	16.6172	16.4061	control,fracture
miR-185-5p	223.791	149.73	265.361	537.03	520.27	372.963	489.45	control,fracture
miR-186-3p	51.7562	66.1043	83.7982	140.96	135.723	40.6197	28.7107	control,fracture
miR-186-5p	225.249	216.631	266.026	412.501	439.358	301.571	236.522	control,fracture
miR-187-3p	652.42	468.305	724.256	1499.53	940.487	616.681	272.068	control,fracture
miR-187-5p	343.341	278.753	323.222	772.251	482.859	291.108	135.351	control,fracture
miR-188-3p	24.7847	29.4682	11.9712	47.563	65.2512	27.0798	14.3554	control,fracture
miR-188-5p	36.448	7.16794	24.6074	49.2926	66.9912	24.0026	19.1405	control,fracture
miR-18a-3p	6.56065	13.5394	7.98078	29.4026	17.4003	28.9262	15.7226	control,fracture
miR-18a-5p	96.9518	56.5471	54.5353	184.199	227.944	198.175	211.229	control,fracture
miR-18b-3p	12.3923	20.7074	23.2773	38.9152	31.3206	11.6936	10.2538	control,fracture
miR-18b-5p	32.0743	8.76081	20.617	50.1574	111.362	62.7759	92.9681	control,fracture
miR-1908-5p	1971.11	1273.5	1928.02	3366.6	1780.05	1273.98	802.534	control,fracture
miR-1909-3p	81.6436	75.6616	43.8943	157.39	111.362	97.2411	51.9528	control,fracture
miR-1909-5p	109.344	142.562	125.032	253.381	329.736	141.554	75.1948	control,fracture
miR-1910-3p	111.531	136.987	177.572	141.824	168.783	800.701	538.668	control,fracture
miR-1910-5p	53.2141	51.7685	53.8703	135.771	80.9115	75.0849	59.4723	control,fracture
miR-1911-3p	12.3923	6.3715	11.3061	26.8083	29.5805	6.76995	4.78512	control,fracture
miR-1913	162.558	102.74	73.1572	251.652	172.263	195.098	164.061	control,fracture
miR-191-3p	10.9344	15.1323	12.6362	29.4026	29.5805	4.30815	3.41795	control,fracture
miR-1914-3p	1272.77	53.3613	110.401	207.548	50.4609	262.182	95.0189	control,fracture
miR-1914-5p	105.699	66.1043	113.061	204.953	147.033	103.396	76.562	control,fracture
miR-1915-3p	165.474	156.102	172.917	323.429	328.866	154.478	125.097	control,fracture
miR-1915-5p	27.7005	20.7074	13.9664	33.7265	46.9809	20.9253	40.3318	control,fracture
miR-191-5p	728.961	531.224	439.608	1547.1	1725.24	1804.5	1907.9	control,fracture
miR-192-3p	21.1399	29.4682	18.6218	44.1039	46.1109	24.618	23.9256	control,fracture
miR-192-5p	384.891	148.137	312.581	225.708	338.436	137.245	396.482	control,fracture
miR-193a-3p	510.273	224.595	175.577	454.876	1221.5	232.025	157.909	control,fracture
miR-193a-5p	19.6819	3.18575	9.97598	8.64783	35.6707	8.00085	9.57025	control,fracture
miR-193b-3p	80.9146	75.6616	109.071	180.74	204.454	99.7029	101.855	control,fracture
miR-193b-5p	16.0371	8.76081	14.6314	140.095	37.4107	16.0017	9.57025	control,fracture
miR-194-3p	6.56065	2.38931	2.66026	13.8365	11.3102	4.9236	4.78512	control,fracture
miR-194-5p	83.1015	47.7863	74.4873	57.0757	115.712	57.2369	86.8158	control,fracture
miR-195-3p	35.7191	25.486	31.9231	95.9909	66.9912	32.6189	16.4061	control,fracture
miR-195-5p	97.6807	60.5293	63.8463	116.746	93.0917	82.4703	75.8784	control,fracture
miR-196a-3p	23.3267	15.9288	35.2485	59.67	56.551	15.3863	18.4569	control,fracture
miR-196a-5p	9.47649	12.743	7.98078	19.89	36.5407	12.9245	4.10153	control,fracture
miR-196b-3p	80.1857	89.9975	77.8126	175.551	220.984	123.705	62.8902	control,fracture
miR-196b-5p	8.74753	3.98219	8.64585	6.91826	33.0606	16.6172	16.4061	control,fracture
miR-197-3p	67.0644	38.229	53.2052	118.475	147.903	62.7759	40.3318	control,fracture
miR-197-5p	475.282	508.127	488.823	1170.05	991.818	502.823	220.116	control,fracture
miR-1976	75.083	84.4224	75.1524	76.1009	84.3916	59.6987	39.6482	control,fracture
miR-198	67.0644	88.4046	85.7934	11.2422	70.4713	22.7717	15.7226	control,fracture
miR-199a-3p	372.499	223.799	141.659	171.227	194.884	158.171	253.612	control,fracture
miR-199a-5p	177.866	159.288	133.678	40.6448	97.4418	102.78	101.855	control,fracture
miR-19a-3p	356.462	185.57	254.055	541.354	515.05	590.832	639.156	control,fracture
miR-19a-5p	53.2141	36.6361	68.5017	141.824	100.922	59.6987	38.9646	control,fracture
miR-19b-1-5p	16.7661	19.9109	25.2725	62.2643	55.681	37.5425	20.5077	control,fracture
miR-19b-2-5p	10.9344	11.9466	19.2869	19.0252	52.201	11.6936	6.1523	control,fracture
miR-19b-3p	1207.16	680.954	772.806	1661.25	2041.93	2102.99	2363.17	control,fracture
miR-200a-3p	40.8218	9.55725	12.6362	16.4309	43.5008	36.3116	10.9374	control,fracture
miR-200a-5p	45.1956	28.6718	47.8847	82.1543	67.8613	48.0051	26.66	control,fracture
miR-200b-3p	53.2141	15.1323	27.2677	16.4309	64.3812	20.9253	32.1287	control,fracture
miR-200b-5p	2.18688	7.96438	2.66026	8.64783	11.3102	14.1554	7.51948	control,fracture
miR-200c-3p	12.3923	12.743	7.98078	4.32391	36.5407	25.2335	18.4569	control,fracture
miR-200c-5p	3.6448	7.16794	7.31572	14.7013	30.4506	11.6936	4.78512	control,fracture
miR-202-3p	7.28961	1.59288	5.98559	19.89	10.4402	4.9236	4.10153	control,fracture
miR-202-5p	4.37376	7.16794	6.65065	9.51261	25.2305	2.4618	1.36718	control,fracture
miR-204-3p	406.76	271.585	380.417	742.848	546.37	384.656	157.909	control,fracture
miR-204-5p	2.18688	2.38931	7.31572	10.3774	15.6603	1.2309	11.621	control,fracture
miR-205-5p	966.602	582.196	226.787	1118.16	532.45	1118.27	694.527	control,fracture
miR-206	14.5792	4.77863	4.65546	7.78304	31.3206	12.309	19.8241	control,fracture
miR-208a-3p	58.3169	56.5471	133.678	179.01	132.242	51.6978	112.792	control,fracture
miR-208a-5p	6.56065	3.98219	15.9616	3.45913	7.83015	5.53905	6.83589	control,fracture
miR-208b-5p	14.5792	10.3537	29.2629	28.5378	53.941	5.53905	4.78512	control,fracture
miR-20a-3p	7.28961	10.3537	11.3061	19.89	33.9306	9.23175	4.78512	control,fracture
miR-20a-5p	406.031	237.338	265.361	463.523	691.663	570.522	809.37	control,fracture
miR-20b-5p	212.857	101.148	105.08	233.491	344.526	300.955	380.759	control,fracture
miR-210-3p	577.337	415.74	545.353	1251.34	903.077	579.754	430.661	control,fracture
miR-210-5p	346.256	338.486	400.369	799.924	649.902	412.352	276.854	control,fracture
miR-2110	57.5879	97.9618	64.5113	152.202	61.7711	240.026	136.718	control,fracture
miR-211-3p	200.464	144.155	185.553	224.843	202.714	132.322	182.518	control,fracture
miR-2114-3p	6.56065	6.3715	15.9616	10.3774	13.9203	4.30815	2.73436	control,fracture
miR-2114-5p	21.8688	23.0967	39.2388	48.4278	101.792	16.0017	13.6718	control,fracture
miR-2115-3p	267.529	272.382	308.59	620.049	528.1	247.411	167.479	control,fracture
miR-2115-5p	285.024	263.621	323.222	597.565	521.14	286.8	118.945	control,fracture
miR-211-5p	18.224	4.77863	22.6122	18.1604	33.0606	11.6936	6.1523	control,fracture
miR-2116-3p	157.456	103.537	142.324	306.998	276.665	137.245	63.5738	control,fracture
miR-2116-5p	194.633	218.224	264.031	439.31	502.869	187.097	99.804	control,fracture
miR-2117	3.6448	5.57506	8.64585	27.673	25.2305	12.309	6.1523	control,fracture
miR-212-3p	691.784	731.13	879.881	1840.26	1465.11	743.464	333.592	control,fracture
miR-212-5p	7.28961	1.59288	7.98078	14.7013	21.7504	3.07725	3.41795	control,fracture
miR-21-3p	10.2055	7.96438	26.6026	63.1291	51.331	38.7734	21.1913	control,fracture
miR-214-5p	15.3082	8.76081	5.98559	39.78	32.1906	7.3854	9.57025	control,fracture
miR-215-5p	51.0273	22.3003	49.8799	31.997	29.5805	23.3871	75.8784	control,fracture
miR-21-5p	3162.96	1381.82	1352.74	3914.87	3868.09	5895.4	7003.37	control,fracture
miR-216a-3p	5.83169	3.18575	3.99039	10.3774	40.0207	12.309	6.83589	control,fracture
miR-216a-5p	31.3453	16.7252	45.2244	47.563	98.3118	24.0026	17.0897	control,fracture
miR-216b-5p	5.10273	7.16794	2.66026	7.78304	40.0207	1.2309	7.51948	control,fracture
miR-217	72.8961	82.0331	93.1091	172.092	195.754	99.7029	58.1051	control,fracture
miR-218-1-3p	47.3824	19.9109	18.6218	67.453	82.6515	36.3116	16.4061	control,fracture
miR-218-2-3p	13.8503	21.5038	30.593	22.4843	40.0207	21.5408	6.1523	control,fracture
miR-218-5p	8.01857	14.3359	21.9472	8.64783	38.2807	6.76995	12.3046	control,fracture
miR-219a-1-3p	3.6448	3.98219	4.65546	21.6196	20.8804	6.76995	1.36718	control,fracture
miR-221-3p	408.947	281.939	249.399	766.197	599.441	649.915	503.805	control,fracture
miR-222-3p	142.876	125.837	113.726	287.973	301.896	358.192	339.744	control,fracture
miR-222-5p	20.4109	24.6896	20.617	31.1322	63.5112	32.6189	16.4061	control,fracture
miR-223-3p	925.78	382.29	536.708	1459.75	1479.03	2035.91	2869.71	control,fracture
miR-223-5p	18.224	31.0611	16.6266	55.3461	64.3812	35.0807	13.6718	control,fracture
miR-22-3p	691.784	474.677	409.68	1080.98	1343.3	1377.38	1463.56	control,fracture
miR-224-5p	8.74753	13.5394	1.33013	17.2957	36.5407	13.5399	2.73436	control,fracture
miR-22-5p	123.194	66.1043	79.1428	131.447	113.102	99.0875	97.7532	control,fracture
miR-2276-3p	34.2612	31.8575	53.2052	97.7204	110.492	59.6987	24.6092	control,fracture
miR-2276-5p	61.2327	66.9008	63.1812	159.12	145.293	33.2343	30.7615	control,fracture
miR-2278	5.10273	1.59288	5.32052	2.59435	25.2305	11.6936	5.46871	control,fracture
miR-2355-5p	2.91584	4.77863	15.2965	7.78304	28.7105	8.6163	6.83589	control,fracture
miR-2392	62.6906	19.1145	48.5498	137.5	72.2113	24.618	19.8241	control,fracture
miR-23a-3p	3003.32	1675.7	1876.81	2730.98	3157.29	3210.8	4829.56	control,fracture
miR-23a-5p	8.01857	17.5216	14.6314	36.3209	40.8908	30.7725	19.8241	control,fracture
miR-23b-3p	2071.71	1111.03	1387.33	1843.72	2503.91	2283.94	3284.65	control,fracture
miR-23c	76.5409	70.0865	74.4873	185.928	129.632	75.7004	28.7107	control,fracture
miR-24-2-5p	26.9715	12.743	14.6314	37.1857	38.2807	13.5399	56.0543	control,fracture
miR-24-3p	1586.95	1409.69	1127.95	2097.1	2503.91	2968.32	3115.12	control,fracture
miR-2467-3p	234.725	172.827	99.7598	179.01	147.033	469.588	323.338	control,fracture
miR-2467-5p	8.01857	11.1501	14.6314	2.59435	21.7504	6.1545	7.51948	control,fracture
miR-25-3p	768.325	528.038	552.004	1129.41	1345.04	1201.36	1462.88	control,fracture
miR-25-5p	2186.15	10.3537	123.702	43.2391	46.9809	22.1562	21.1913	control,fracture
miR-2681-5p	2.18688	1.59288	3.99039	20.7548	33.9306	6.1545	2.73436	control,fracture
miR-2682-3p	20.4109	9.55725	23.2773	21.6196	18.2703	11.6936	14.3554	control,fracture
miR-2682-5p	1.45792	2.38931	9.31091	5.1887	26.1005	4.9236	5.46871	control,fracture
miR-26a-2-3p	24.7847	20.7074	23.9423	38.0504	30.4506	29.5416	13.6718	control,fracture
miR-26a-5p	532.141	500.959	379.752	832.786	943.097	1501.08	1221.57	control,fracture
miR-26b-5p	278.463	232.56	198.854	407.313	450.668	622.22	562.594	control,fracture
miR-27a-3p	898.08	682.547	597.894	1363.76	1112.75	1618.63	1799.21	control,fracture
miR-27a-5p	10.9344	2.38931	11.9712	7.78304	19.1404	52.3133	33.4959	control,fracture
miR-27b-3p	349.901	221.41	150.97	223.114	258.395	379.733	472.36	control,fracture
miR-28-5p	13.1213	27.8753	29.2629	47.563	73.0814	19.6944	14.3554	control,fracture
miR-2861	383900	251030	290956	133059	190226	149275	186638	control,fracture
miR-296-3p	56.13	19.1145	33.9183	79.56	24.3605	35.6961	21.1913	control,fracture
miR-296-5p	48.8404	41.4148	42.5642	103.774	90.4817	54.7751	28.7107	control,fracture
miR-297	76.5409	63.715	39.2388	80.4248	61.7711	132.322	99.1204	control,fracture
miR-298	13.1213	8.76081	17.2917	31.1322	33.9306	23.3871	6.83589	control,fracture
miR-299-3p	35.7191	32.6539	22.6122	72.6417	53.071	22.7717	23.242	control,fracture
miR-299-5p	34.2612	41.4148	39.9039	110.692	104.402	50.4669	21.1913	control,fracture
miR-29a-3p	1608.09	1072.8	988.952	1886.96	2202.01	2509.19	3037.87	control,fracture
miR-29a-5p	30.6164	18.3181	17.9568	27.673	91.3517	22.7717	13.6718	control,fracture
miR-29b-1-5p	18.953	11.1501	11.9712	20.7548	20.0104	14.1554	11.621	control,fracture
miR-29b-2-5p	8.01857	1.59288	16.6266	21.6196	13.0502	1.84635	8.88666	control,fracture
miR-29b-3p	595.561	406.98	329.207	946.937	900.467	1276.44	1117.67	control,fracture
miR-29c-3p	285.753	132.209	180.898	172.092	284.495	230.178	303.514	control,fracture
miR-29c-5p	12.3923	7.16794	13.9664	19.89	42.6308	19.6944	5.46871	control,fracture
miR-301a-3p	154.54	92.3868	77.1476	148.743	225.334	220.331	259.08	control,fracture
miR-301a-5p	1.45792	4.77863	3.99039	6.91826	25.2305	1.84635	2.05077	control,fracture
miR-302b-3p	2.18688	2.38931	5.98559	8.64783	10.4402	5.53905	3.41795	control,fracture
miR-302c-3p	2.18688	2.38931	10.641	10.3774	19.1404	6.1545	3.41795	control,fracture
miR-302d-3p	18.953	10.3537	10.641	44.9687	25.2305	5.53905	10.9374	control,fracture
miR-302e	1.45792	7.96438	5.32052	10.3774	17.4003	7.3854	4.10153	control,fracture
miR-3064-3p	8.01857	9.55725	16.6266	20.7548	17.4003	10.4627	10.9374	control,fracture
miR-3064-5p	3.6448	2.38931	1.33013	20.7548	21.7504	8.00085	6.1523	control,fracture
miR-30a-3p	51.7562	57.3435	73.1572	75.2361	112.232	48.0051	65.6246	control,fracture
miR-30a-5p	336.78	305.832	306.595	571.621	656.862	519.44	509.274	control,fracture
miR-30b-3p	16.7661	7.16794	9.97598	19.89	46.1109	12.9245	4.78512	control,fracture
miR-30b-5p	406.031	231.763	264.696	472.171	515.05	582.216	632.32	control,fracture
miR-30c-1-3p	4.37376	10.3537	10.641	5.1887	40.8908	4.9236	8.20307	control,fracture
miR-30c-2-3p	2.91584	3.98219	11.9712	12.107	7.83015	6.1545	3.41795	control,fracture
miR-30c-5p	676.476	454.766	506.78	703.068	990.948	985.951	971.38	control,fracture
miR-30d-3p	23.3267	22.3003	38.5738	64.8587	53.941	27.6953	16.4061	control,fracture
miR-30d-5p	452.685	367.158	378.422	747.172	748.214	616.066	643.941	control,fracture
miR-30e-3p	145.792	161.677	207.5	351.102	402.817	175.403	108.691	control,fracture
miR-30e-5p	281.379	260.435	383.743	718.634	655.122	617.912	470.309	control,fracture
miR-3124-3p	95.4939	137.784	126.362	235.221	269.705	128.629	75.8784	control,fracture
miR-3124-5p	29.8874	41.4148	51.21	125.393	72.2113	36.927	22.5584	control,fracture
miR-3125	2.91584	5.57506	13.9664	12.107	20.0104	8.6163	4.78512	control,fracture
miR-3126-3p	10.2055	13.5394	9.97598	43.2391	53.071	28.3107	12.3046	control,fracture
miR-3126-5p	85.2884	106.723	146.314	172.957	129.632	94.1639	96.3861	control,fracture
miR-3127-3p	29.8874	14.3359	33.9183	68.3178	53.071	19.6944	23.9256	control,fracture
miR-3130-3p	13.8503	6.3715	27.9327	28.5378	36.5407	15.3863	11.621	control,fracture
miR-3131	18.953	4.77863	13.3013	12.107	40.0207	8.00085	14.3554	control,fracture
miR-3132	21.8688	18.3181	33.2533	33.7265	40.8908	62.7759	36.2302	control,fracture
miR-3135a	4.37376	4.77863	5.32052	11.2422	24.3605	7.3854	12.3046	control,fracture
miR-3137	9.47649	7.16794	3.99039	6.91826	22.6204	9.23175	4.10153	control,fracture
miR-3138	2.18688	5.57506	8.64585	11.2422	28.7105	26.4644	10.9374	control,fracture
miR-3140-3p	225.978	222.206	347.164	613.131	510.699	243.103	130.566	control,fracture
miR-3140-5p	330.948	352.822	460.89	962.503	712.543	403.735	208.495	control,fracture
miR-3141	6118.9	9020.45	10885.1	19460.2	9100.37	27884.8	19178.8	control,fracture
miR-3144-3p	12.3923	20.7074	31.2581	43.2391	42.6308	14.1554	9.57025	control,fracture
miR-3145-3p	3.6448	12.743	10.641	8.64783	37.4107	10.4627	6.83589	control,fracture
miR-3145-5p	21.1399	13.5394	37.2437	34.5913	49.5909	20.3099	13.6718	control,fracture
miR-3147	67.7933	70.0865	57.1956	140.095	118.322	64.6223	47.8512	control,fracture
miR-3150b-5p	10.2055	6.3715	14.6314	33.7265	33.9306	8.00085	17.0897	control,fracture
miR-3152-3p	72.1671	112.298	126.362	257.705	207.934	88.0094	48.5348	control,fracture
miR-3152-5p	73.625	87.6081	138.999	202.359	160.083	85.5476	49.902	control,fracture
miR-3153	11.6634	17.5216	25.2725	38.0504	72.2113	19.079	6.1523	control,fracture
miR-3154	36.448	31.0611	20.617	31.1322	63.5112	25.8489	26.66	control,fracture
miR-3155a	30.6164	27.8753	41.8991	66.5883	57.4211	28.9262	8.20307	control,fracture
miR-3155b	88.2042	111.501	87.7886	232.627	218.374	97.2411	49.902	control,fracture
miR-3157-3p	126.839	108.316	146.314	264.623	248.825	93.5484	53.32	control,fracture
miR-3157-5p	1868.33	1458.28	1247	2954.96	4220.45	1545.4	752.632	control,fracture
miR-3158-5p	3.6448	11.9466	15.2965	52.7517	31.3206	38.1579	7.51948	control,fracture
miR-3159	15.3082	3.98219	1.9952	27.673	35.6707	6.76995	6.83589	control,fracture
miR-31-5p	16.7661	15.9288	18.6218	38.9152	76.5614	51.0824	47.1677	control,fracture
miR-3161	2.91584	4.77863	6.65065	14.7013	22.6204	3.6927	2.05077	control,fracture
miR-3162-5p	20.4109	5.57506	29.9279	61.3996	41.7608	14.7708	4.78512	control,fracture
miR-3166	10.9344	11.1501	19.952	32.8617	18.2703	19.079	3.41795	control,fracture
miR-3169	43.7376	22.3003	43.8943	51.0222	160.953	54.1596	19.1405	control,fracture
miR-3170	10.9344	9.55725	6.65065	40.6448	30.4506	10.4627	1.36718	control,fracture
miR-3175	86.0174	51.7685	60.5209	84.7487	83.5215	49.8515	35.5466	control,fracture
miR-3176	12.3923	11.1501	5.98559	34.5913	47.8509	8.6163	7.51948	control,fracture
miR-3177-3p	42.2797	40.6183	51.21	89.0726	119.192	65.8532	21.1913	control,fracture
miR-3177-5p	4.37376	3.98219	8.64585	6.91826	30.4506	11.0781	4.78512	control,fracture
miR-3179	7.28961	4.77863	10.641	7.78304	35.6707	6.76995	2.73436	control,fracture
miR-3180	126.839	68.4936	179.568	167.768	121.802	78.7776	41.0153	control,fracture
miR-3180-3p	399.47	73.2723	1005.58	126.258	111.362	89.2403	75.8784	control,fracture
miR-3184-3p	4.37376	1.59288	2.66026	17.2957	27.8405	14.7708	3.41795	control,fracture
miR-3185	7.28961	6.3715	8.64585	9.51261	33.9306	22.7717	12.3046	control,fracture
miR-3187-3p	13.1213	10.3537	17.9568	9.51261	20.0104	11.6936	6.1523	control,fracture
miR-3187-5p	14.5792	12.743	15.9616	20.7548	32.1906	32.0034	20.5077	control,fracture
miR-3188	5.10273	2.38931	14.6314	10.3774	8.70016	4.9236	2.05077	control,fracture
miR-3189-5p	32.0743	13.5394	24.6074	31.1322	33.0606	19.079	7.51948	control,fracture
miR-3191-3p	25.5136	7.16794	13.3013	17.2957	61.7711	31.388	10.9374	control,fracture
miR-3191-5p	13.1213	12.743	12.6362	21.6196	28.7105	17.2326	7.51948	control,fracture
miR-3192-3p	45.9245	28.6718	57.1956	63.9939	79.1715	51.0824	15.7226	control,fracture
miR-3197	226.707	343.265	355.81	371.857	235.774	419.122	442.282	control,fracture
miR-3198	9.47649	11.1501	23.2773	17.2957	40.8908	25.8489	8.88666	control,fracture
miR-3200-5p	4.37376	1.59288	13.3013	12.107	23.4904	4.30815	5.46871	control,fracture
miR-3202	18.224	5.57506	14.6314	23.3491	53.071	11.0781	6.1523	control,fracture
miR-320a	80.9146	67.6972	78.4777	149.607	194.884	140.938	132.616	control,fracture
miR-320b	72.8961	66.9008	73.8222	112.422	108.752	78.1622	79.9799	control,fracture
miR-320c	63.4196	58.9364	45.2244	96.8557	107.882	78.1622	87.4994	control,fracture
miR-320d	30.6164	27.0789	37.9087	60.5348	53.941	47.3897	45.8005	control,fracture
miR-320e	61.9617	34.2468	73.1572	87.343	91.3517	57.2369	39.6482	control,fracture
miR-323a-3p	3.6448	6.3715	19.2869	38.9152	40.8908	13.5399	5.46871	control,fracture
miR-323a-5p	6.56065	9.55725	9.97598	25.9435	26.9705	6.1545	6.83589	control,fracture
miR-323b-3p	5.10273	1.59288	9.31091	19.89	14.7903	8.6163	3.41795	control,fracture
miR-323b-5p	5.83169	3.98219	8.64585	6.91826	28.7105	4.9236	3.41795	control,fracture
miR-324-3p	70.7092	39.0254	49.8799	122.799	133.112	69.5459	86.8158	control,fracture
miR-324-5p	16.0371	9.55725	17.9568	31.997	31.3206	35.6961	13.6718	control,fracture
miR-32-5p	6.56065	4.77863	5.98559	25.9435	53.941	35.6961	18.4569	control,fracture
miR-326	274.818	199.109	267.356	626.967	534.19	417.275	429.294	control,fracture
miR-328-3p	505.17	366.361	369.111	1047.25	1013.57	889.941	1189.45	control,fracture
miR-329-3p	2.18688	2.38931	5.32052	11.2422	21.7504	4.30815	3.41795	control,fracture
miR-330-3p	252.949	217.427	204.84	575.08	568.991	204.945	140.819	control,fracture
miR-330-5p	3.6448	11.9466	3.99039	17.2957	34.8006	32.6189	25.2928	control,fracture
miR-331-3p	12.3923	13.5394	19.2869	23.3491	37.4107	30.1571	18.4569	control,fracture
miR-335-3p	42.2797	49.3791	63.8463	102.909	112.232	49.236	19.8241	control,fracture
miR-335-5p	24.7847	34.2468	59.1908	76.9657	80.0415	57.2369	28.0272	control,fracture
miR-337-3p	10.2055	7.16794	13.9664	17.2957	56.551	12.9245	2.05077	control,fracture
miR-338-3p	55.401	39.0254	63.8463	98.5852	137.463	66.4686	77.2456	control,fracture
miR-339-3p	6953.56	4511.82	4042.93	10592.7	20675.1	5324.26	2819.12	control,fracture
miR-339-5p	131.942	100.351	143.654	361.479	348.876	249.873	265.916	control,fracture
miR-33a-3p	29.8874	24.6896	19.2869	41.5096	71.3413	28.3107	24.6092	control,fracture
miR-33a-5p	39.3639	37.4326	35.9135	36.3209	97.4418	89.2403	68.3589	control,fracture
miR-33b-3p	42.2797	34.2468	25.2725	56.2109	68.7313	56.006	31.4451	control,fracture
miR-33b-5p	561.3	565.471	594.568	1145.84	1586.04	628.99	263.182	control,fracture
miR-340-3p	13.8503	9.55725	25.2725	28.5378	21.7504	33.8498	10.9374	control,fracture
miR-340-5p	17.4951	14.3359	13.3013	51.0222	60.9011	60.3141	30.0779	control,fracture
miR-342-3p	297.416	120.262	171.587	217.925	220.114	188.328	177.05	control,fracture
miR-342-5p	5.83169	2.38931	9.97598	1.72957	24.3605	3.6927	4.78512	control,fracture
miR-345-3p	11.6634	8.76081	9.97598	50.1574	46.9809	13.5399	6.83589	control,fracture
miR-345-5p	425.713	205.481	331.202	684.043	481.119	243.103	124.413	control,fracture
miR-346	102.055	58.9364	38.5738	93.3965	86.1316	158.786	151.073	control,fracture
miR-34a-3p	10.2055	4.77863	20.617	60.5348	20.8804	9.23175	8.20307	control,fracture
miR-34a-5p	55.401	39.8219	23.9423	34.5913	81.7815	43.0815	34.863	control,fracture
miR-34b-3p	1721.81	1060.86	1499.72	3553.39	1857.48	1343.53	589.937	control,fracture
miR-34b-5p	38.6349	12.743	16.6266	80.4248	76.5614	33.8498	22.5584	control,fracture
miR-34c-3p	9.47649	4.77863	4.65546	30.2674	34.8006	13.5399	8.20307	control,fracture
miR-34c-5p	382.704	231.763	297.284	644.263	313.206	210.484	104.589	control,fracture
miR-3605-3p	8.74753	13.5394	9.31091	27.673	13.9203	4.9236	5.46871	control,fracture
miR-3613-3p	99.8676	96.369	128.358	185.063	189.664	76.9313	41.6989	control,fracture
miR-3613-5p	168.39	218.224	216.146	482.549	334.956	185.866	111.425	control,fracture
miR-361-3p	1.45792	1.59288	1.33013	2.59435	29.5805	8.00085	8.88666	control,fracture
miR-3614-3p	5.10273	1.59288	9.97598	12.9717	20.0104	6.1545	2.05077	control,fracture
miR-3614-5p	5.10273	3.98219	7.31572	18.1604	15.6603	3.6927	5.46871	control,fracture
miR-361-5p	45.9245	16.7252	27.9327	68.3178	86.1316	79.3931	109.374	control,fracture
miR-3616-5p	259.51	222.206	210.161	453.146	498.519	236.948	99.1204	control,fracture
miR-3617-3p	14.5792	19.1145	8.64585	23.3491	38.2807	13.5399	8.88666	control,fracture
miR-3619-3p	32.0743	34.2468	27.2677	70.0474	46.1109	49.236	24.6092	control,fracture
miR-3619-5p	104.241	75.6616	79.1428	140.095	100.052	114.474	114.159	control,fracture
miR-3620-3p	74.354	58.9364	73.1572	171.227	107.012	107.088	40.3318	control,fracture
miR-362-3p	59.0458	49.3791	23.2773	51.887	87.0016	62.7759	82.0307	control,fracture
miR-362-5p	10.2055	11.9466	11.3061	25.0787	32.1906	20.9253	15.7226	control,fracture
miR-363-3p	6.56065	8.76081	3.32533	36.3209	48.7209	13.5399	3.41795	control,fracture
miR-363-5p	2.18688	7.96438	5.32052	13.8365	24.3605	12.9245	4.10153	control,fracture
miR-3646	1.45792	4.77863	11.9712	38.9152	27.8405	9.8472	6.83589	control,fracture
miR-3648	358.649	316.186	385.738	813.76	646.422	419.122	162.694	control,fracture
miR-3649	6.56065	3.18575	9.31091	10.3774	36.5407	5.53905	2.73436	control,fracture
miR-3652	14.5792	9.55725	21.2821	38.9152	54.811	23.3871	9.57025	control,fracture
miR-365a-3p	33.5322	8.76081	5.98559	28.5378	44.3708	11.0781	13.6718	control,fracture
miR-365a-5p	16.0371	10.3537	46.5546	15.5661	11.3102	33.8498	6.83589	control,fracture
miR-365b-5p	54.6721	39.8219	226.122	97.7204	162.693	46.7742	41.0153	control,fracture
miR-3660	8.01857	2.38931	9.97598	14.7013	24.3605	8.00085	2.73436	control,fracture
miR-3661	17.4951	7.96438	16.6266	22.4843	36.5407	9.23175	10.9374	control,fracture
miR-3663-5p	41.5508	23.0967	25.2725	95.1261	59.1611	68.315	46.4841	control,fracture
miR-3666	6.56065	7.96438	4.65546	21.6196	28.7105	12.309	1.36718	control,fracture
miR-3667-3p	62.6906	74.0687	121.707	190.252	144.423	80.624	38.9646	control,fracture
miR-3667-5p	83.8305	86.8117	103.75	253.381	200.104	110.166	36.2302	control,fracture
miR-3670	147.979	136.191	127.027	324.293	322.776	147.093	82.0307	control,fracture
miR-367-5p	5.10273	3.98219	27.2677	23.3491	44.3708	7.3854	2.05077	control,fracture
miR-3677-5p	148.708	93.9796	83.1331	162.579	401.077	75.7004	46.4841	control,fracture
miR-3678-3p	24.7847	26.2824	20.617	58.8052	59.1611	22.1562	10.2538	control,fracture
miR-3679-3p	2.91584	3.98219	5.32052	11.2422	18.2703	3.07725	1.36718	control,fracture
miR-3679-5p	5.83169	3.18575	12.6362	9.51261	18.2703	16.0017	20.5077	control,fracture
miR-3681-5p	5.83169	1.59288	12.6362	6.05348	33.9306	5.53905	5.46871	control,fracture
miR-3682-3p	4.37376	5.57506	6.65065	13.8365	26.9705	8.00085	2.05077	control,fracture
miR-3682-5p	12.3923	5.57506	1.9952	2.59435	20.0104	2.4618	2.73436	control,fracture
miR-3687	215.043	25.486	53.2052	61.3996	92.2217	49.236	23.242	control,fracture
miR-3688-5p	6.56065	3.98219	9.31091	25.0787	48.7209	16.0017	4.10153	control,fracture
miR-3689a-3p	5.10273	7.96438	6.65065	6.91826	20.0104	1.84635	2.73436	control,fracture
miR-3689a-5p	13.1213	5.57506	16.6266	19.89	37.4107	5.53905	3.41795	control,fracture
miR-3689d	86.0174	59.7328	112.396	211.007	224.464	91.7021	44.4333	control,fracture
miR-3691-3p	10.2055	11.1501	13.3013	48.4278	50.4609	12.309	8.20307	control,fracture
miR-3692-5p	10.9344	5.57506	13.9664	28.5378	47.8509	16.0017	12.9882	control,fracture
miR-370-3p	32.8032	27.0789	25.2725	76.9657	59.1611	43.0815	38.9646	control,fracture
miR-370-5p	3.6448	5.57506	7.98078	8.64783	14.7903	8.00085	2.73436	control,fracture
miR-3714	180.782	131.412	119.712	316.51	485.469	149.554	86.8158	control,fracture
miR-371b-3p	10.9344	16.7252	14.6314	44.1039	42.6308	13.5399	10.2538	control,fracture
miR-371b-5p	18.953	16.7252	21.9472	39.78	33.9306	19.079	7.51948	control,fracture
miR-372-3p	68.5223	56.5471	85.7934	116.746	130.502	71.3922	32.1287	control,fracture
miR-372-5p	14.5792	11.1501	13.3013	39.78	26.1005	3.6927	2.05077	control,fracture
miR-373-5p	13.8503	11.9466	9.31091	47.563	31.3206	14.1554	5.46871	control,fracture
miR-374a-3p	2.18688	1.59288	8.64585	20.7548	13.0502	2.4618	2.05077	control,fracture
miR-374b-3p	443.937	214.242	272.677	513.681	559.42	214.177	116.894	control,fracture
miR-374b-5p	96.9518	88.4046	88.4537	172.957	217.504	185.866	123.046	control,fracture
miR-374c-5p	450.498	210.26	289.968	610.537	430.658	240.641	131.249	control,fracture
miR-375	55.401	22.3003	25.9375	35.4561	34.8006	13.5399	45.8005	control,fracture
miR-376a-2-5p	29.1584	26.2824	39.9039	76.9657	70.4713	40.6197	14.3554	control,fracture
miR-376a-3p	29.1584	20.7074	27.2677	25.0787	60.9011	31.388	12.3046	control,fracture
miR-376a-5p	5.10273	4.77863	3.32533	8.64783	20.8804	1.2309	2.05077	control,fracture
miR-376b-5p	8.01857	18.3181	21.2821	33.7265	59.1611	13.5399	8.20307	control,fracture
miR-376c-3p	48.1114	43.0076	44.5594	44.1039	95.7018	25.2335	18.4569	control,fracture
miR-376c-5p	32.0743	36.6361	41.8991	76.9657	87.8716	28.9262	29.3943	control,fracture
miR-377-3p	40.8218	21.5038	28.5978	74.3713	80.0415	23.3871	21.1913	control,fracture
miR-378a-3p	71.4382	65.3079	187.548	191.117	168.783	104.011	118.945	control,fracture
miR-378b	23.3267	18.3181	42.5642	34.5913	60.0311	34.4652	25.2928	control,fracture
miR-378c	9.47649	6.3715	27.2677	34.5913	35.6707	23.3871	21.1913	control,fracture
miR-378d	43.7376	37.4326	85.1283	52.7517	84.3916	43.697	49.902	control,fracture
miR-378e	40.0928	19.9109	94.4393	122.799	64.3812	56.006	61.523	control,fracture
miR-378f	41.5508	46.9898	101.755	143.554	102.662	54.1596	65.6246	control,fracture
miR-378g	72.8961	49.3791	232.773	177.28	158.343	83.7012	90.9174	control,fracture
miR-378h	5.83169	4.77863	5.32052	8.64783	31.3206	8.00085	1.36718	control,fracture
miR-378i	105.699	94.7761	206.835	225.708	155.733	160.017	133.3	control,fracture
miR-378j	2.91584	3.98219	7.31572	11.2422	13.0502	3.6927	4.10153	control,fracture
miR-380-5p	6.56065	1.59288	3.32533	5.1887	20.0104	4.9236	3.41795	control,fracture
miR-381-3p	28.4295	19.9109	20.617	39.78	51.331	25.2335	4.78512	control,fracture
miR-381-5p	10.9344	6.3715	19.2869	25.9435	46.9809	7.3854	4.78512	control,fracture
miR-382-5p	8.01857	4.77863	5.32052	6.05348	41.7608	2.4618	5.46871	control,fracture
miR-383-3p	19.6819	12.743	15.2965	15.5661	33.0606	16.6172	15.039	control,fracture
miR-3907	140.689	129.023	142.989	345.913	404.557	147.093	90.2338	control,fracture
miR-3912-3p	537.244	542.374	642.453	1410.46	1137.11	600.679	273.436	control,fracture
miR-3912-5p	417.695	411.758	533.382	957.314	946.578	398.196	218.065	control,fracture
miR-3917	309.079	289.107	370.441	729.012	697.753	312.649	179.1	control,fracture
miR-3919	10.9344	8.76081	17.9568	19.0252	20.8804	7.3854	3.41795	control,fracture
miR-3921	9.47649	3.98219	8.64585	31.1322	32.1906	7.3854	7.51948	control,fracture
miR-3922-5p	15.3082	14.3359	26.6026	49.2926	53.941	17.2326	6.1523	control,fracture
miR-3926	12.3923	11.1501	19.952	6.91826	30.4506	11.0781	8.88666	control,fracture
miR-3928-3p	10.2055	8.76081	13.3013	33.7265	21.7504	13.5399	15.039	control,fracture
miR-3928-5p	24.0557	15.1323	30.593	42.3743	72.2113	11.0781	12.3046	control,fracture
miR-3934-3p	9.47649	2.38931	24.6074	26.8083	41.7608	8.6163	15.039	control,fracture
miR-3934-5p	24.7847	29.4682	5.98559	25.0787	47.8509	60.9296	45.8005	control,fracture
miR-3936	2.18688	1.59288	1.9952	30.2674	11.3102	2.4618	1.36718	control,fracture
miR-3937	242.744	131.412	214.151	464.388	216.634	151.401	56.7379	control,fracture
miR-3939	44.4666	55.7506	52.5401	122.799	94.8318	51.6978	15.039	control,fracture
miR-3940-5p	300.332	312.204	279.327	620.049	270.575	739.771	607.711	control,fracture
miR-3943	2199.27	1649.42	1806.32	3943.41	3742.81	1627.87	920.111	control,fracture
miR-3944-5p	5.10273	12.743	1.33013	13.8365	35.6707	8.00085	3.41795	control,fracture
miR-3945	3.6448	6.3715	5.98559	8.64783	34.8006	2.4618	3.41795	control,fracture
miR-3977	1.45792	5.57506	10.641	12.9717	42.6308	3.07725	2.05077	control,fracture
miR-3978	9.47649	4.77863	3.99039	2.59435	42.6308	7.3854	4.10153	control,fracture
miR-409-3p	2.91584	3.18575	9.31091	2.59435	23.4904	8.00085	2.05077	control,fracture
miR-410-3p	26.9715	13.5394	21.9472	51.887	114.842	20.3099	15.7226	control,fracture
miR-410-5p	7.28961	3.18575	5.32052	22.4843	20.8804	7.3854	10.9374	control,fracture
miR-421	5.83169	19.9109	5.32052	44.1039	40.0207	18.4635	29.3943	control,fracture
miR-422a	34.2612	35.8397	71.162	89.0726	72.2113	45.5433	38.9646	control,fracture
miR-424-3p	6.56065	5.57506	16.6266	13.8365	20.8804	12.9245	3.41795	control,fracture
miR-424-5p	52.4852	13.5394	29.2629	63.9939	93.9617	73.2386	47.8512	control,fracture
miR-4251	13.1213	3.18575	19.2869	28.5378	32.1906	18.4635	6.1523	control,fracture
miR-4252	58.3169	34.2468	53.2052	80.4248	74.8214	56.006	41.6989	control,fracture
miR-4253	85.2884	24.6896	52.5401	74.3713	83.5215	39.3888	10.9374	control,fracture
miR-425-3p	29.8874	4.77863	31.9231	44.1039	35.6707	29.5416	27.3436	control,fracture
miR-4254	6.56065	2.38931	4.65546	4.32391	6.96013	4.30815	6.1523	control,fracture
miR-425-5p	203.38	95.5725	105.745	232.627	388.027	387.118	384.177	control,fracture
miR-4257	231.081	200.702	281.323	591.511	366.277	251.104	125.78	control,fracture
miR-4259	4.37376	7.96438	7.98078	17.2957	27.8405	12.309	4.78512	control,fracture
miR-4261	34.9901	16.7252	65.8415	21.6196	41.7608	17.2326	20.5077	control,fracture
miR-4263	10.2055	12.743	15.2965	22.4843	35.6707	7.3854	2.05077	control,fracture
miR-4265	22.5978	30.2646	25.9375	58.8052	49.5909	40.6197	22.5584	control,fracture
miR-4266	57.5879	45.3969	41.8991	93.3965	139.203	44.3124	28.7107	control,fracture
miR-4267	20.4109	22.3003	45.8895	47.563	71.3413	19.079	21.8749	control,fracture
miR-4268	8.74753	15.9288	9.97598	22.4843	27.8405	6.1545	6.83589	control,fracture
miR-4269	91.8491	68.4936	93.7742	162.579	204.454	105.242	71.7769	control,fracture
miR-4270	70.7092	71.6794	44.5594	135.771	106.142	80.624	59.4723	control,fracture
miR-4271	348.443	272.382	831.331	955.585	573.341	421.583	292.576	control,fracture
miR-4274	181.511	173.623	227.452	469.577	356.707	182.173	105.956	control,fracture
miR-4275	2.91584	8.76081	11.3061	12.107	16.5303	8.00085	2.73436	control,fracture
miR-4276	11.6634	7.16794	18.6218	22.4843	29.5805	9.23175	8.20307	control,fracture
miR-4277	17.4951	9.55725	15.9616	51.887	44.3708	16.6172	4.10153	control,fracture
miR-4278	4.37376	3.18575	5.32052	19.0252	24.3605	8.00085	2.05077	control,fracture
miR-4279	158.913	160.88	267.356	473.901	387.157	199.406	85.4486	control,fracture
miR-4283	10.9344	12.743	10.641	27.673	26.9705	6.1545	7.51948	control,fracture
miR-4287	8.74753	3.98219	7.31572	6.05348	38.2807	1.84635	1.36718	control,fracture
miR-4290	89.6622	70.883	97.0995	155.661	137.463	75.0849	41.6989	control,fracture
miR-4291	1509.68	1115.81	1050.14	2648.83	3551.41	1144.12	620.699	control,fracture
miR-4292	61.2327	53.3613	74.4873	188.523	119.192	107.088	52.6364	control,fracture
miR-4293	14.5792	13.5394	18.6218	33.7265	46.1109	9.8472	10.9374	control,fracture
miR-4294	49.5693	51.7685	28.5978	81.2896	58.2911	29.5416	22.5584	control,fracture
miR-4295	3.6448	7.96438	1.9952	12.107	34.8006	9.8472	6.83589	control,fracture
miR-4296	33.5322	32.6539	53.2052	89.9374	107.012	53.5442	34.1795	control,fracture
miR-4297	8.01857	2.38931	16.6266	19.0252	38.2807	11.0781	11.621	control,fracture
miR-4299	24.7847	23.0967	19.2869	54.4813	46.1109	25.8489	8.88666	control,fracture
miR-4302	10.2055	3.18575	6.65065	35.4561	21.7504	8.6163	10.9374	control,fracture
miR-4303	13.1213	11.1501	23.2773	30.2674	45.2408	8.00085	5.46871	control,fracture
miR-4304	31.3453	23.8931	40.569	54.4813	58.2911	37.5425	21.8749	control,fracture
miR-4305	21.8688	18.3181	32.5882	52.7517	29.5805	25.8489	8.20307	control,fracture
miR-4306	95.4939	38.229	96.4345	189.387	172.263	125.552	169.53	control,fracture
miR-4307	1.45792	3.18575	3.32533	2.59435	20.8804	5.53905	1.36718	control,fracture
miR-4308	11.6634	10.3537	17.9568	16.4309	30.4506	5.53905	6.1523	control,fracture
miR-4309	548.907	384.679	498.134	1048.98	962.238	396.965	213.963	control,fracture
miR-4310	12.3923	11.1501	13.3013	32.8617	32.1906	14.1554	8.88666	control,fracture
miR-4312	30.6164	30.2646	22.6122	57.9404	66.9912	35.6961	15.7226	control,fracture
miR-4314	5.10273	15.9288	16.6266	26.8083	39.1507	16.0017	11.621	control,fracture
miR-4315	31.3453	12.743	37.9087	38.9152	75.6914	22.7717	15.7226	control,fracture
miR-4319	34.9901	31.0611	43.8943	54.4813	75.6914	43.697	17.7733	control,fracture
miR-4322	67.7933	28.6718	51.8751	77.8304	53.941	31.388	18.4569	control,fracture
miR-432-3p	24.0557	10.3537	22.6122	36.3209	40.0207	18.4635	2.05077	control,fracture
miR-4324	69.9802	37.4326	69.8318	70.9122	90.4817	35.6961	44.4333	control,fracture
miR-4325	7.28961	5.57506	4.65546	27.673	20.0104	6.1545	4.78512	control,fracture
miR-4326	16.7661	1.59288	14.6314	25.0787	54.811	18.4635	4.78512	control,fracture
miR-4327	14.5792	24.6896	25.9375	38.0504	54.811	9.8472	10.9374	control,fracture
miR-4329	31.3453	27.8753	48.5498	70.9122	72.2113	50.4669	19.8241	control,fracture
miR-4330	22.5978	38.229	29.9279	101.18	91.3517	37.5425	16.4061	control,fracture
miR-4417	361.565	211.852	272.012	450.552	505.479	267.105	110.058	control,fracture
miR-4419a	18.953	12.743	21.9472	22.4843	46.1109	18.4635	5.46871	control,fracture
miR-4419b	5.83169	3.18575	19.952	10.3774	34.8006	22.1562	6.1523	control,fracture
miR-4423-5p	5.10273	4.77863	5.98559	23.3491	52.201	4.30815	4.78512	control,fracture
miR-4428	10.9344	3.98219	17.2917	17.2957	11.3102	28.9262	22.5584	control,fracture
miR-4429	83.8305	72.4758	65.1764	179.875	140.943	76.3158	75.8784	control,fracture
miR-4430	14.5792	25.486	19.952	42.3743	27.8405	25.8489	19.1405	control,fracture
miR-4433b-5p	648.775	759.802	950.378	1925.01	1500.78	1136.74	842.865	control,fracture
miR-4436a	51.7562	48.5827	68.5017	107.233	123.542	74.4695	38.281	control,fracture
miR-4436b-3p	24.7847	40.6183	31.9231	49.2926	77.4314	24.618	15.039	control,fracture
miR-4437	6.56065	16.7252	11.9712	23.3491	49.5909	8.00085	6.1523	control,fracture
miR-4440	37.177	13.5394	5.32052	35.4561	26.1005	52.3133	36.2302	control,fracture
miR-4442	26.9715	29.4682	23.2773	47.563	57.4211	42.4661	41.6989	control,fracture
miR-4444	24.7847	25.486	13.9664	44.9687	31.3206	87.3939	47.8512	control,fracture
miR-4446-3p	13.1213	21.5038	21.9472	38.0504	57.4211	30.1571	22.5584	control,fracture
miR-4446-5p	10.2055	5.57506	29.2629	2.59435	53.941	6.1545	5.46871	control,fracture
miR-4447	215.772	106.723	184.888	350.237	187.923	134.784	47.8512	control,fracture
miR-4449	476.74	503.349	550.009	557.785	655.992	619.143	509.958	control,fracture
miR-4450	2.91584	1.59288	5.98559	20.7548	48.7209	15.3863	4.10153	control,fracture
miR-4451	10.9344	4.77863	93.1091	5.1887	20.8804	3.6927	1.36718	control,fracture
miR-4456	4.37376	6.3715	7.31572	13.8365	20.0104	8.6163	8.88666	control,fracture
miR-4458	5.10273	4.77863	11.3061	12.107	44.3708	9.23175	2.73436	control,fracture
miR-4459	7234.21	5481.08	2358.99	8342.56	3563.59	12668.4	8573.58	control,fracture
miR-4463	193.904	125.837	121.042	351.102	245.345	151.401	107.323	control,fracture
miR-4467	11.6634	18.3181	27.9327	48.4278	40.8908	25.8489	11.621	control,fracture
miR-4472	38.6349	23.8931	31.9231	57.9404	59.1611	48.0051	17.0897	control,fracture
miR-4473	4.37376	5.57506	10.641	7.78304	34.8006	7.3854	3.41795	control,fracture
miR-4474-3p	13.8503	8.76081	15.2965	16.4309	20.0104	12.309	1.36718	control,fracture
miR-4478	48.8404	38.229	57.1956	89.0726	89.6117	87.3939	66.9917	control,fracture
miR-4481	153.811	55.7506	148.975	223.979	87.8716	86.163	25.2928	control,fracture
miR-4483	1.45792	5.57506	4.65546	5.1887	21.7504	9.23175	1.36718	control,fracture
miR-4484	26.2426	10.3537	23.2773	27.673	35.6707	12.309	17.0897	control,fracture
miR-4486	297.416	267.603	357.14	598.43	361.927	219.716	158.593	control,fracture
miR-4487	29.1584	7.16794	22.6122	77.8304	52.201	22.7717	12.9882	control,fracture
miR-4489	9.47649	11.9466	9.97598	57.9404	26.9705	12.9245	10.2538	control,fracture
miR-4493	9.47649	3.98219	3.99039	12.107	27.8405	16.6172	3.41795	control,fracture
miR-4494	12.3923	3.98219	13.3013	10.3774	22.6204	8.00085	11.621	control,fracture
miR-4496	5.83169	7.96438	13.9664	4.32391	26.1005	9.8472	10.9374	control,fracture
miR-4498	45.1956	13.5394	9.31091	22.4843	23.4904	45.5433	30.0779	control,fracture
miR-4499	6.56065	4.77863	18.6218	23.3491	42.6308	19.079	15.039	control,fracture
miR-449a	24.7847	30.2646	17.2917	26.8083	44.3708	24.0026	8.20307	control,fracture
miR-449b-3p	68.5223	37.4326	37.2437	102.044	107.012	62.7759	33.4959	control,fracture
miR-449b-5p	10.9344	19.1145	21.2821	38.0504	37.4107	15.3863	11.621	control,fracture
miR-449c-3p	8.74753	1.59288	7.31572	1.72957	33.9306	1.84635	2.73436	control,fracture
miR-4502	61.9617	40.6183	21.2821	68.3178	49.5909	49.236	43.0661	control,fracture
miR-4505	194.633	146.545	257.38	513.681	394.117	219.716	130.566	control,fracture
miR-4506	6.56065	3.98219	9.31091	6.91826	38.2807	9.8472	2.05077	control,fracture
miR-4507	230.352	203.888	99.7598	311.322	193.144	470.819	382.126	control,fracture
miR-4511	5.10273	2.38931	2.66026	4.32391	26.9705	2.4618	1.36718	control,fracture
miR-4512	34.9901	11.1501	28.5978	38.0504	63.5112	34.4652	27.3436	control,fracture
miR-4513	56.8589	122.651	51.8751	51.0222	3228.63	16.0017	12.9882	control,fracture
miR-4514	20.4109	15.9288	28.5978	17.2957	46.1109	10.4627	10.2538	control,fracture
miR-4515	128.297	78.0509	79.8078	170.362	233.164	75.7004	45.8005	control,fracture
miR-4519	142.147	83.626	57.8607	223.979	367.147	112.627	53.32	control,fracture
miR-451a	68487.3	53963.4	48671.5	82254.7	120804	110149	108715	control,fracture
miR-4520a-5p	4.37376	2.38931	6.65065	19.89	13.0502	6.76995	8.20307	control,fracture
miR-4522	650.962	322.557	323.222	779.169	1498.17	414.813	189.354	control,fracture
miR-4524b-5p	5.10273	4.77863	7.98078	18.1604	23.4904	8.6163	3.41795	control,fracture
miR-4525	82.3726	136.987	99.0947	50.1574	117.452	20.9253	36.9138	control,fracture
miR-4530	564.216	915.903	645.113	714.31	792.585	2470.42	2274.98	control,fracture
miR-4531	2.18688	10.3537	6.65065	16.4309	39.1507	13.5399	5.46871	control,fracture
miR-4533	8.74753	3.98219	5.98559	20.7548	25.2305	2.4618	4.78512	control,fracture
miR-4534	69.9802	91.5903	80.4729	142.689	87.0016	126.167	147.655	control,fracture
miR-4535	17.4951	10.3537	37.2437	34.5913	44.3708	16.6172	6.83589	control,fracture
miR-4537	56.8589	57.3435	81.138	179.01	165.303	76.9313	42.3825	control,fracture
miR-4538	14.5792	29.4682	5.98559	14.7013	21.7504	22.1562	9.57025	control,fracture
miR-4539	129.026	109.908	42.5642	151.337	45.2408	246.796	199.608	control,fracture
miR-4632-3p	37.906	31.0611	41.234	76.9657	56.551	48.0051	10.9374	control,fracture
miR-4632-5p	3407.16	2849.65	2620.36	2612.51	1671.3	2703.67	1670.01	control,fracture
miR-4636	2.91584	1.59288	3.99039	7.78304	38.2807	5.53905	1.36718	control,fracture
miR-4638-5p	9.47649	14.3359	21.2821	43.2391	39.1507	7.3854	7.51948	control,fracture
miR-4639-3p	2.91584	5.57506	15.2965	12.107	33.9306	5.53905	6.83589	control,fracture
miR-4640-3p	101.326	62.1221	65.8415	172.957	144.423	100.934	76.562	control,fracture
miR-4641	1.45792	7.96438	1.9952	12.107	22.6204	6.1545	4.78512	control,fracture
miR-4642	4.37376	1.59288	10.641	8.64783	15.6603	4.9236	6.1523	control,fracture
miR-4644	9.47649	9.55725	25.2725	26.8083	50.4609	84.9321	28.7107	control,fracture
miR-4646-3p	56.13	43.0076	80.4729	198.035	131.372	74.4695	43.7497	control,fracture
miR-4646-5p	40.8218	49.3791	71.827	126.258	85.2616	83.0858	56.7379	control,fracture
miR-4647	2.91584	1.59288	2.66026	6.91826	16.5303	4.9236	6.83589	control,fracture
miR-4648	10.2055	8.76081	1.33013	14.7013	22.6204	11.6936	4.78512	control,fracture
miR-4649-3p	24.7847	26.2824	27.9327	70.0474	99.1818	55.3905	39.6482	control,fracture
miR-4649-5p	113.718	15.1323	18.6218	51.887	29.5805	38.1579	20.5077	control,fracture
miR-4652-3p	30.6164	35.8397	50.545	86.4783	86.1316	61.545	15.7226	control,fracture
miR-4652-5p	53.2141	43.0076	49.2148	83.0191	100.922	27.0798	30.7615	control,fracture
miR-4653-3p	5.83169	3.98219	5.32052	1.72957	21.7504	8.6163	2.05077	control,fracture
miR-4654	43.7376	64.5115	84.4633	129.717	133.112	77.5467	38.281	control,fracture
miR-4655-3p	390.723	514.499	599.224	1026.5	922.217	907.789	535.934	control,fracture
miR-4655-5p	513.917	402.201	400.369	445.363	345.396	636.991	574.215	control,fracture
miR-4656	119.55	105.13	61.8511	178.145	74.8214	148.939	103.906	control,fracture
miR-4658	4.37376	7.96438	5.32052	4.32391	15.6603	6.76995	2.05077	control,fracture
miR-466	48.1114	15.9288	16.6266	43.2391	28.7105	33.8498	23.9256	control,fracture
miR-4660	3.6448	3.98219	13.9664	6.91826	26.1005	7.3854	6.1523	control,fracture
miR-4661-5p	3.6448	5.57506	25.2725	25.9435	51.331	4.9236	9.57025	control,fracture
miR-4663	6.56065	5.57506	9.97598	6.05348	14.7903	7.3854	1.36718	control,fracture
miR-4664-3p	735.521	348.84	351.154	846.622	1546.89	406.813	195.506	control,fracture
miR-4664-5p	2.18688	10.3537	5.32052	6.05348	26.1005	5.53905	8.20307	control,fracture
miR-4665-5p	519.02	365.565	290.633	765.333	1347.65	391.426	273.436	control,fracture
miR-4667-3p	53.2141	49.3791	39.9039	86.4783	104.402	49.8515	36.9138	control,fracture
miR-4667-5p	175.68	140.173	200.185	350.237	244.475	129.245	72.4604	control,fracture
miR-4668-3p	34.9901	33.4504	29.9279	45.8335	89.6117	34.4652	10.2538	control,fracture
miR-4668-5p	39.3639	42.2112	43.8943	72.6417	104.402	55.3905	23.242	control,fracture
miR-4669	8.01857	7.96438	5.32052	34.5913	26.9705	11.6936	7.51948	control,fracture
miR-4671-3p	2.18688	7.96438	4.65546	4.32391	33.0606	8.6163	4.78512	control,fracture
miR-4672	2.91584	3.98219	11.9712	18.1604	30.4506	7.3854	1.36718	control,fracture
miR-4673	33.5322	33.4504	28.5978	75.2361	93.9617	30.7725	26.66	control,fracture
miR-4676-3p	94.7649	86.0153	85.1283	227.438	195.754	85.5476	53.32	control,fracture
miR-4677-5p	8.74753	18.3181	15.9616	36.3209	27.8405	19.079	8.20307	control,fracture
miR-4681	29.8874	8.76081	18.6218	38.9152	24.3605	14.1554	1.36718	control,fracture
miR-4682	28.4295	16.7252	22.6122	25.9435	23.4904	40.0043	30.7615	control,fracture
miR-4683	11.6634	6.3715	5.98559	23.3491	48.7209	6.1545	10.2538	control,fracture
miR-4684-3p	24.7847	32.6539	51.8751	119.34	117.452	43.697	23.242	control,fracture
miR-4684-5p	29.8874	34.2468	31.9231	95.9909	107.012	30.7725	22.5584	control,fracture
miR-4685-3p	29.8874	16.7252	31.9231	33.7265	42.6308	33.8498	20.5077	control,fracture
miR-4685-5p	27.7005	13.5394	16.6266	25.0787	1.74003	17.2326	9.57025	control,fracture
miR-4687-3p	4533.41	7762.88	5781.41	5514.72	2597.87	7446.95	9305.02	control,fracture
miR-4688	47.3824	38.229	50.545	126.258	114.842	52.3133	30.7615	control,fracture
miR-4689	632.738	464.323	601.884	952.99	1222.37	488.667	311.717	control,fracture
miR-4690-3p	47.3824	49.3791	37.2437	114.151	93.9617	52.3133	45.1169	control,fracture
miR-4690-5p	75.8119	75.6616	92.4441	134.041	105.272	113.858	101.855	control,fracture
miR-4691-3p	2.91584	6.3715	11.3061	11.2422	41.7608	14.1554	11.621	control,fracture
miR-4691-5p	22.5978	4.77863	16.6266	41.5096	28.7105	55.3905	29.3943	control,fracture
miR-4692	2.18688	3.98219	2.66026	11.2422	45.2408	3.6927	4.10153	control,fracture
miR-4693-5p	8.01857	3.18575	6.65065	9.51261	42.6308	6.1545	5.46871	control,fracture
miR-4695-3p	18.953	3.98219	3.99039	4.32391	24.3605	18.4635	7.51948	control,fracture
miR-4695-5p	620.346	712.812	367.116	748.902	430.658	1938.05	924.896	control,fracture
miR-4696	8.74753	2.38931	4.65546	2.59435	21.7504	9.23175	8.20307	control,fracture
miR-4697-3p	26.2426	24.6896	23.2773	56.2109	77.4314	21.5408	25.9764	control,fracture
miR-4697-5p	59.7748	26.2824	114.391	77.8304	137.463	48.0051	24.6092	control,fracture
miR-4699-3p	45.1956	34.2468	69.1668	121.07	134.852	54.1596	15.7226	control,fracture
miR-4699-5p	51.7562	39.8219	45.2244	96.8557	108.752	36.3116	16.4061	control,fracture
miR-4700-5p	83.8305	43.8041	87.7886	186.793	157.473	86.7785	43.7497	control,fracture
miR-4701-3p	11.6634	4.77863	5.98559	23.3491	53.071	5.53905	5.46871	control,fracture
miR-4701-5p	17.4951	13.5394	7.31572	46.6983	40.8908	13.5399	15.039	control,fracture
miR-4706	168.39	89.9975	144.984	382.234	364.537	187.097	112.109	control,fracture
miR-4707-3p	66.3354	60.5293	73.1572	185.928	162.693	68.315	40.3318	control,fracture
miR-4707-5p	53.2141	23.8931	45.2244	70.9122	101.792	48.0051	19.1405	control,fracture
miR-4713-3p	101.326	58.9364	86.4585	152.202	141.813	75.7004	37.5974	control,fracture
miR-4713-5p	72.8961	23.8931	71.827	55.3461	55.681	44.9279	29.3943	control,fracture
miR-4721	34.9901	42.2112	37.2437	102.044	90.4817	57.8523	19.8241	control,fracture
miR-4722-3p	86.0174	79.6438	119.712	167.768	124.412	113.243	77.2456	control,fracture
miR-4722-5p	23.3267	18.3181	23.9423	41.5096	24.3605	59.0832	31.4451	control,fracture
miR-4723-3p	99.8676	58.14	81.803	195.441	120.932	81.8549	45.1169	control,fracture
miR-4725-3p	100.597	87.6081	111.731	166.038	171.393	92.3175	61.523	control,fracture
miR-4725-5p	53.2141	33.4504	38.5738	59.67	98.3118	59.6987	41.6989	control,fracture
miR-4726-3p	150.166	107.519	196.194	360.614	336.696	177.25	85.4486	control,fracture
miR-4726-5p	176.408	104.333	97.7646	346.778	222.724	142.784	106.64	control,fracture
miR-4727-3p	41.5508	42.2112	45.8895	163.444	97.4418	44.9279	32.8123	control,fracture
miR-4727-5p	217.959	144.155	226.787	489.467	448.058	148.939	90.9174	control,fracture
miR-4728-3p	189.53	163.27	89.7838	324.293	195.754	250.488	198.241	control,fracture
miR-4728-5p	190.988	117.076	99.0947	252.517	161.823	140.323	125.78	control,fracture
miR-4730	6.56065	7.16794	19.2869	35.4561	32.1906	16.0017	3.41795	control,fracture
miR-4731-3p	14.5792	13.5394	9.31091	28.5378	20.0104	24.618	4.78512	control,fracture
miR-4731-5p	19.6819	31.0611	21.2821	25.9435	22.6204	24.618	18.4569	control,fracture
miR-4732-3p	77.9988	37.4326	43.8943	96.8557	70.4713	96.6257	62.2066	control,fracture
miR-4732-5p	20.4109	6.3715	19.952	17.2957	23.4904	3.6927	8.88666	control,fracture
miR-4734	249.305	140.173	243.414	387.423	285.365	226.486	140.136	control,fracture
miR-4736	92.578	75.6616	73.1572	325.158	337.566	35.6961	23.9256	control,fracture
miR-4737	8.74753	6.3715	11.3061	6.91826	24.3605	10.4627	3.41795	control,fracture
miR-4738-3p	4.37376	12.743	6.65065	5.1887	34.8006	3.6927	6.1523	control,fracture
miR-4738-5p	16.0371	7.96438	10.641	24.2139	24.3605	7.3854	1.36718	control,fracture
miR-4743-3p	2.18688	3.18575	7.31572	1.72957	6.09011	4.30815	4.78512	control,fracture
miR-4743-5p	11.6634	7.96438	13.3013	21.6196	32.1906	9.8472	12.9882	control,fracture
miR-4745-3p	623.261	528.038	571.956	1494.34	941.357	552.059	283.689	control,fracture
miR-4746-5p	235.454	98.7583	164.936	260.3	562.03	117.551	84.7651	control,fracture
miR-4747-3p	32.0743	20.7074	39.9039	53.6165	77.4314	40.6197	17.7733	control,fracture
miR-4747-5p	5.83169	4.77863	7.98078	12.9717	27.8405	9.23175	4.78512	control,fracture
miR-4750-5p	19.6819	8.76081	17.9568	12.107	36.5407	9.23175	10.9374	control,fracture
miR-4751	16.7661	18.3181	17.9568	38.0504	17.4003	12.9245	12.3046	control,fracture
miR-4753-3p	56.8589	55.7506	55.8655	126.258	127.022	70.1613	25.2928	control,fracture
miR-4753-5p	109.344	104.333	168.261	278.46	207.934	100.934	53.32	control,fracture
miR-4756-5p	96.9518	73.2723	69.8318	142.689	145.293	64.6223	46.4841	control,fracture
miR-4758-5p	134.858	105.13	73.1572	161.714	445.448	131.706	92.2845	control,fracture
miR-4760-3p	19.6819	8.76081	13.9664	36.3209	33.9306	13.5399	12.9882	control,fracture
miR-4760-5p	24.0557	6.3715	33.2533	56.2109	36.5407	17.8481	8.88666	control,fracture
miR-4761-3p	7.28961	15.1323	23.9423	16.4309	33.9306	18.4635	4.10153	control,fracture
miR-4761-5p	12.3923	7.16794	4.65546	25.0787	33.9306	14.7708	4.78512	control,fracture
miR-4763-3p	1151.76	1389.78	942.397	4404.34	1477.29	5062.08	4584.15	control,fracture
miR-4764-3p	7.28961	3.18575	12.6362	22.4843	28.7105	9.8472	3.41795	control,fracture
miR-4769-3p	242.744	82.8295	119.712	319.105	221.854	155.709	95.0189	control,fracture
miR-4769-5p	16.0371	7.96438	16.6266	12.9717	36.5407	17.2326	9.57025	control,fracture
miR-4773	6.56065	2.38931	8.64585	2.59435	40.8908	1.2309	4.10153	control,fracture
miR-4780	50.2983	16.7252	27.9327	66.5883	76.5614	42.4661	20.5077	control,fracture
miR-4781-5p	13.8503	15.9288	9.97598	44.9687	22.6204	10.4627	6.1523	control,fracture
miR-4783-3p	10.9344	17.5216	13.3013	25.0787	45.2408	14.7708	13.6718	control,fracture
miR-4784	33.5322	32.6539	35.2485	55.3461	97.4418	25.8489	11.621	control,fracture
miR-4786-3p	11.6634	9.55725	19.2869	43.2391	28.7105	11.6936	10.2538	control,fracture
miR-4786-5p	9.47649	6.3715	8.64585	15.5661	40.0207	20.9253	6.83589	control,fracture
miR-4789-5p	5.83169	6.3715	20.617	19.0252	48.7209	8.00085	3.41795	control,fracture
miR-4790-3p	236.183	164.066	187.548	492.061	341.916	144.631	91.6009	control,fracture
miR-4790-5p	138.503	66.9008	101.09	250.787	210.544	110.781	48.5348	control,fracture
miR-4793-3p	6.56065	10.3537	2.66026	5.1887	31.3206	15.3863	4.10153	control,fracture
miR-4793-5p	665.541	358.397	419.656	1023.04	2205.49	408.659	239.256	control,fracture
miR-4794	3.6448	2.38931	3.32533	5.1887	13.9203	6.76995	3.41795	control,fracture
miR-4795-3p	492.048	229.374	327.212	763.603	494.169	249.873	127.148	control,fracture
miR-4795-5p	214.314	131.412	220.802	390.017	285.365	139.707	70.4097	control,fracture
miR-4798-3p	63.4196	39.8219	58.5257	102.044	137.463	74.4695	27.3436	control,fracture
miR-4798-5p	61.9617	58.9364	79.8078	151.337	143.553	99.7029	32.8123	control,fracture
miR-4800-3p	101.326	126.634	135.008	289.702	206.194	147.093	107.323	control,fracture
miR-4800-5p	71.4382	62.1221	89.1187	120.205	133.112	120.013	62.8902	control,fracture
miR-484	441.021	272.382	384.408	897.644	790.845	882.555	670.601	control,fracture
miR-485-3p	34.2612	28.6718	19.952	67.453	73.0814	19.079	12.3046	control,fracture
miR-486-5p	1264.02	1076.78	841.973	1545.37	2555.24	2077.76	2408.28	control,fracture
miR-487b-5p	7.28961	10.3537	3.32533	19.0252	17.4003	3.6927	5.46871	control,fracture
miR-490-5p	21.8688	26.2824	7.31572	31.997	43.5008	30.1571	30.0779	control,fracture
miR-491-5p	5.10273	7.16794	10.641	9.51261	28.7105	5.53905	17.7733	control,fracture
miR-492	6.56065	17.5216	5.32052	48.4278	30.4506	19.079	2.05077	control,fracture
miR-494-3p	11.6634	15.9288	14.6314	9.51261	27.8405	3.6927	3.41795	control,fracture
miR-495-3p	14.5792	1.59288	3.32533	30.2674	45.2408	5.53905	6.1523	control,fracture
miR-497-3p	230.352	138.58	206.835	434.986	660.342	192.636	61.523	control,fracture
miR-498	7.28961	15.1323	25.9375	25.9435	42.6308	12.309	7.51948	control,fracture
miR-5000-5p	2.91584	6.3715	7.98078	6.91826	42.6308	3.6927	4.78512	control,fracture
miR-5001-3p	30.6164	35.8397	33.9183	68.3178	68.7313	25.2335	24.6092	control,fracture
miR-5001-5p	345.527	336.893	405.69	892.456	595.961	610.527	436.13	control,fracture
miR-5002-3p	11.6634	7.96438	12.6362	25.0787	26.9705	9.23175	4.10153	control,fracture
miR-5004-3p	1.45792	1.59288	3.32533	17.2957	37.4107	4.9236	4.10153	control,fracture
miR-5006-3p	7.28961	12.743	14.6314	13.8365	42.6308	3.07725	8.20307	control,fracture
miR-5006-5p	96.2228	94.7761	71.162	289.702	137.463	108.319	56.0543	control,fracture
miR-5008-5p	17.4951	28.6718	29.2629	31.1322	97.4418	28.9262	15.039	control,fracture
miR-5009-5p	4.37376	10.3537	18.6218	13.8365	21.7504	11.0781	2.73436	control,fracture
miR-500a-3p	14.5792	2.38931	15.2965	21.6196	28.7105	9.23175	17.0897	control,fracture
miR-500a-5p	3.6448	3.98219	11.3061	10.3774	27.8405	7.3854	4.78512	control,fracture
miR-500b-3p	160.371	156.102	195.529	383.963	346.266	161.863	103.906	control,fracture
miR-500b-5p	20.4109	21.5038	31.2581	36.3209	31.3206	20.3099	9.57025	control,fracture
miR-5010-3p	5.83169	3.98219	12.6362	13.8365	53.071	8.6163	11.621	control,fracture
miR-5010-5p	21.1399	10.3537	19.952	15.5661	41.7608	17.2326	10.9374	control,fracture
miR-501-3p	19.6819	12.743	23.2773	17.2957	21.7504	27.6953	24.6092	control,fracture
miR-501-5p	8.01857	15.1323	12.6362	17.2957	31.3206	18.4635	15.7226	control,fracture
miR-502-3p	27.7005	16.7252	9.97598	52.7517	61.7711	30.7725	27.3436	control,fracture
miR-502-5p	161.829	93.1832	178.237	286.243	239.254	119.397	79.2963	control,fracture
miR-503-5p	6.56065	8.76081	20.617	24.2139	57.4211	60.3141	46.4841	control,fracture
miR-504-3p	401.657	351.229	363.791	581.999	217.504	312.033	430.661	control,fracture
miR-504-5p	5.10273	2.38931	5.32052	9.51261	17.4003	3.07725	1.36718	control,fracture
miR-5047	7.28961	13.5394	21.2821	48.4278	38.2807	13.5399	9.57025	control,fracture
miR-505-3p	5.10273	12.743	31.9231	34.5913	82.6515	20.3099	13.6718	control,fracture
miR-506-3p	31.3453	15.9288	21.2821	87.343	98.3118	37.5425	9.57025	control,fracture
miR-5087	2.91584	2.38931	1.33013	4.32391	25.2305	3.07725	8.20307	control,fracture
miR-5088-3p	22.5978	23.8931	46.5546	63.9939	69.6013	43.697	28.7107	control,fracture
miR-5088-5p	8.74753	7.96438	21.2821	106.368	37.4107	12.309	7.51948	control,fracture
miR-5090	28.4295	14.3359	31.2581	24.2139	25.2305	19.6944	8.88666	control,fracture
miR-5091	4.37376	13.5394	4.65546	32.8617	34.8006	19.079	6.1523	control,fracture
miR-510-3p	5.83169	9.55725	5.32052	8.64783	30.4506	1.84635	2.05077	control,fracture
miR-511-3p	92.578	39.0254	27.9327	42.3743	53.071	54.1596	56.0543	control,fracture
miR-511-5p	12.3923	8.76081	19.2869	49.2926	26.1005	12.309	4.78512	control,fracture
miR-512-5p	3.6448	1.59288	10.641	8.64783	19.1404	14.7708	4.78512	control,fracture
miR-513a-3p	24.0557	17.5216	22.6122	57.0757	57.4211	22.1562	6.83589	control,fracture
miR-513a-5p	5.10273	7.96438	9.31091	17.2957	20.8804	10.4627	4.78512	control,fracture
miR-513c-3p	6.56065	7.16794	23.9423	27.673	70.4713	9.23175	3.41795	control,fracture
miR-517-5p	18.224	17.5216	31.2581	17.2957	51.331	19.6944	15.7226	control,fracture
miR-517a-3p	2.18688	2.38931	5.98559	2.59435	25.2305	8.00085	2.05077	control,fracture
miR-5187-5p	16.7661	15.9288	19.952	47.563	67.8613	12.9245	6.83589	control,fracture
miR-5188	5.10273	5.57506	4.65546	5.1887	23.4904	4.30815	1.36718	control,fracture
miR-5189-3p	16.7661	20.7074	23.2773	49.2926	61.7711	20.3099	8.20307	control,fracture
miR-5189-5p	42.2797	25.486	46.5546	95.9909	57.4211	35.0807	21.8749	control,fracture
miR-518b	10.9344	11.9466	3.99039	21.6196	25.2305	14.7708	5.46871	control,fracture
miR-5190	13.1213	15.1323	17.2917	48.4278	61.7711	26.4644	16.4061	control,fracture
miR-5192	20.4109	5.57506	10.641	34.5913	33.0606	4.30815	1.36718	control,fracture
miR-5193	14.5792	19.9109	39.2388	51.887	45.2408	33.2343	10.2538	control,fracture
miR-5194	10.2055	3.98219	4.65546	8.64783	12.1802	6.76995	1.36718	control,fracture
miR-5195-3p	4.37376	4.77863	7.31572	6.91826	33.0606	5.53905	1.36718	control,fracture
miR-5196-3p	29.8874	28.6718	39.9039	89.0726	91.3517	60.3141	15.039	control,fracture
miR-5196-5p	150.895	130.616	139.664	234.356	224.464	345.268	250.877	control,fracture
miR-519a-3p	5.10273	5.57506	12.6362	20.7548	29.5805	6.1545	6.83589	control,fracture
miR-519b-3p	2.91584	4.77863	4.65546	2.59435	22.6204	4.9236	2.73436	control,fracture
miR-519d-3p	5.10273	9.55725	21.9472	47.563	39.1507	6.1545	8.88666	control,fracture
miR-519e-3p	4.37376	4.77863	4.65546	4.32391	23.4904	3.6927	1.36718	control,fracture
miR-519e-5p	10.2055	16.7252	10.641	21.6196	31.3206	11.0781	6.83589	control,fracture
miR-520a-5p	5.10273	2.38931	6.65065	2.59435	13.9203	7.3854	2.05077	control,fracture
miR-520b	8.01857	11.1501	9.97598	17.2957	22.6204	10.4627	6.83589	control,fracture
miR-520c-3p	8.01857	13.5394	22.6122	37.1857	30.4506	19.6944	7.51948	control,fracture
miR-520e	7.28961	4.77863	2.66026	24.2139	46.1109	14.1554	1.36718	control,fracture
miR-520f-3p	12.3923	8.76081	13.9664	34.5913	39.1507	9.8472	4.10153	control,fracture
miR-525-5p	19.6819	17.5216	30.593	51.0222	42.6308	11.6936	11.621	control,fracture
miR-532-3p	53.9431	52.5649	61.8511	155.661	97.4418	109.55	82.0307	control,fracture
miR-532-5p	29.8874	19.1145	28.5978	70.0474	46.1109	34.4652	28.7107	control,fracture
miR-539-3p	1.45792	2.38931	1.33013	1.72957	15.6603	4.30815	3.41795	control,fracture
miR-541-3p	83.1015	65.3079	107.741	166.903	151.383	63.3914	37.5974	control,fracture
miR-542-5p	8.74753	11.9466	13.9664	13.8365	46.9809	12.9245	17.0897	control,fracture
miR-545-3p	11.6634	4.77863	10.641	9.51261	39.1507	4.30815	2.05077	control,fracture
miR-548ad	20.4109	14.3359	21.9472	26.8083	44.3708	17.2326	4.78512	control,fracture
miR-548ae	116.634	96.369	141.659	210.142	224.464	99.0875	75.1948	control,fracture
miR-548ak	233.267	215.835	284.648	501.574	416.738	224.639	136.034	control,fracture
miR-548al	1.45792	2.38931	5.32052	19.0252	10.4402	4.30815	2.05077	control,fracture
miR-548an	3.6448	2.38931	3.32533	5.1887	26.9705	1.84635	2.05077	control,fracture
miR-548ao-3p	9.47649	9.55725	6.65065	11.2422	19.1404	10.4627	4.10153	control,fracture
miR-548ar-3p	10.2055	18.3181	12.6362	43.2391	55.681	7.3854	7.51948	control,fracture
miR-548as-3p	7.28961	7.96438	10.641	3.45913	18.2703	6.1545	4.78512	control,fracture
miR-548au-3p	4.37376	7.16794	3.32533	5.1887	26.9705	8.00085	1.36718	control,fracture
miR-548aw	25.5136	15.9288	16.6266	45.8335	45.2408	14.1554	11.621	control,fracture
miR-548ax	26.2426	16.7252	9.97598	52.7517	46.1109	23.3871	6.83589	control,fracture
miR-548ay-3p	96.2228	74.0687	93.7742	293.161	127.892	83.7012	33.4959	control,fracture
miR-548ay-5p	47.3824	50.972	77.8126	138.365	127.022	41.8506	21.8749	control,fracture
miR-548az-5p	11.6634	27.8753	17.2917	44.9687	50.4609	6.1545	6.1523	control,fracture
miR-548b-3p	13.1213	18.3181	25.9375	62.2643	50.4609	15.3863	2.73436	control,fracture
miR-548b-5p	5.83169	5.57506	12.6362	14.7013	31.3206	1.84635	6.1523	control,fracture
miR-548d-5p	8.74753	4.77863	17.2917	5.1887	11.3102	2.4618	6.1523	control,fracture
miR-548e-3p	12.3923	7.96438	9.97598	10.3774	18.2703	1.84635	3.41795	control,fracture
miR-548e-5p	34.2612	26.2824	63.8463	88.2078	83.5215	27.6953	23.9256	control,fracture
miR-548g-3p	5.10273	3.18575	27.9327	22.4843	34.8006	1.84635	7.51948	control,fracture
miR-548h-5p	80.1857	45.3969	47.8847	166.038	114.842	34.4652	25.9764	control,fracture
miR-548j-3p	112.26	117.873	117.051	287.108	233.164	118.166	54.6871	control,fracture
miR-548s	26.2426	30.2646	56.5305	67.453	73.9514	55.3905	17.7733	control,fracture
miR-548w	16.7661	19.9109	20.617	20.7548	53.071	14.1554	4.78512	control,fracture
miR-548x-3p	11.6634	11.1501	13.3013	38.0504	47.8509	11.6936	6.1523	control,fracture
miR-550a-3-5p	4.37376	3.98219	5.32052	11.2422	20.0104	6.76995	4.10153	control,fracture
miR-550a-5p	45.9245	10.3537	26.6026	83.0191	50.4609	18.4635	17.0897	control,fracture
miR-551a	2.91584	11.9466	15.9616	10.3774	31.3206	3.07725	4.10153	control,fracture
miR-554	18.953	3.98219	11.3061	20.7548	38.2807	9.8472	6.1523	control,fracture
miR-556-3p	51.0273	77.2545	90.4489	162.579	168.783	44.9279	36.2302	control,fracture
miR-556-5p	49.5693	43.0076	48.5498	124.529	120.932	50.4669	29.3943	control,fracture
miR-5571-3p	10.9344	4.77863	9.31091	12.107	15.6603	6.1545	1.36718	control,fracture
miR-5572	33.5322	16.7252	6.65065	25.9435	48.7209	22.7717	9.57025	control,fracture
miR-5582-3p	65.6065	34.2468	62.5161	102.044	111.362	62.1605	32.8123	control,fracture
miR-5582-5p	91.8491	72.4758	75.1524	198.035	120.062	61.545	38.281	control,fracture
miR-5584-3p	11.6634	10.3537	8.64585	27.673	35.6707	11.0781	4.10153	control,fracture
miR-5584-5p	13.1213	10.3537	11.3061	6.05348	37.4107	6.1545	2.73436	control,fracture
miR-5585-3p	17.4951	23.8931	48.5498	21.6196	33.9306	38.7734	25.9764	control,fracture
miR-5587-3p	33.5322	27.8753	18.6218	95.1261	87.0016	33.8498	21.8749	control,fracture
miR-5588-5p	7.28961	3.18575	7.31572	10.3774	31.3206	9.8472	8.20307	control,fracture
miR-5589-3p	2.91584	3.98219	21.2821	9.51261	35.6707	17.8481	16.4061	control,fracture
miR-5589-5p	18.953	5.57506	11.3061	25.0787	20.8804	9.8472	9.57025	control,fracture
miR-561-3p	2208.75	887.232	1552.26	3050.09	1663.47	916.405	440.231	control,fracture
miR-561-5p	1273.49	429.28	734.232	1505.59	882.196	481.897	242.674	control,fracture
miR-563	21.1399	12.743	26.6026	39.78	50.4609	14.7708	7.51948	control,fracture
miR-564	131.213	164.066	186.883	212.737	106.142	328.65	239.94	control,fracture
miR-566	11.6634	15.9288	18.6218	56.2109	44.3708	15.3863	13.6718	control,fracture
miR-567	10.9344	11.9466	13.3013	19.89	33.9306	10.4627	4.10153	control,fracture
miR-568	2.91584	3.18575	5.32052	6.91826	33.0606	4.9236	2.73436	control,fracture
miR-5685	13.1213	10.3537	15.9616	18.1604	40.8908	6.1545	9.57025	control,fracture
miR-5693	2.91584	1.59288	3.32533	4.32391	14.7903	1.84635	2.05077	control,fracture
miR-5694	171.306	111.501	199.52	352.831	306.246	128.629	56.7379	control,fracture
miR-5698	13.8503	3.18575	16.6266	24.2139	32.1906	20.9253	17.0897	control,fracture
miR-5703	20.4109	24.6896	12.6362	49.2926	23.4904	36.3116	16.4061	control,fracture
miR-571	2.91584	1.59288	3.32533	12.9717	24.3605	4.30815	1.36718	control,fracture
miR-572	138.503	113.891	105.08	233.491	216.634	102.165	51.2692	control,fracture
miR-5739	678.662	492.995	798.078	1554.01	935.267	782.853	464.157	control,fracture
miR-574-3p	1546.13	872.099	643.783	1893.87	809.115	1991.6	1324.11	control,fracture
miR-574-5p	36491.8	24682.4	11501.6	47777.5	20305.3	48820.6	27810.5	control,fracture
miR-575	13.1213	9.55725	11.3061	7.78304	28.7105	24.618	16.4061	control,fracture
miR-576-3p	6.56065	4.77863	11.3061	6.05348	22.6204	8.6163	2.73436	control,fracture
miR-576-5p	8.01857	8.76081	8.64585	6.91826	20.0104	3.6927	2.05077	control,fracture
miR-579-5p	11.6634	5.57506	13.3013	11.2422	50.4609	11.0781	4.78512	control,fracture
miR-583	1.45792	2.38931	17.2917	36.3209	23.4904	5.53905	3.41795	control,fracture
miR-584-3p	125.381	73.2723	35.9135	182.469	58.2911	216.638	181.835	control,fracture
miR-584-5p	7.28961	8.76081	11.9712	18.1604	30.4506	3.07725	8.20307	control,fracture
miR-589-5p	57.5879	15.1323	53.8703	135.771	121.802	26.4644	17.0897	control,fracture
miR-593-5p	25.5136	19.9109	14.6314	51.0222	41.7608	39.3888	31.4451	control,fracture
miR-595	5.10273	3.18575	3.32533	11.2422	33.0606	10.4627	2.73436	control,fracture
miR-597-5p	9.47649	8.76081	11.3061	10.3774	15.6603	1.84635	4.10153	control,fracture
miR-598-3p	3.6448	3.18575	5.32052	5.1887	27.8405	13.5399	8.88666	control,fracture
miR-600	2.18688	3.98219	10.641	16.4309	7.83015	4.30815	1.36718	control,fracture
miR-601	2.91584	1.59288	7.31572	3.45913	18.2703	3.6927	6.1523	control,fracture
miR-604	10.2055	6.3715	8.64585	6.05348	11.3102	5.53905	1.36718	control,fracture
miR-605-3p	115.176	66.9008	111.731	223.114	136.593	69.5459	25.9764	control,fracture
miR-605-5p	28.4295	15.1323	29.9279	64.8587	86.1316	16.0017	13.6718	control,fracture
miR-6069	382.704	330.522	321.226	762.738	1035.32	331.112	179.784	control,fracture
miR-6071	13.8503	12.743	27.2677	26.8083	44.3708	25.8489	12.9882	control,fracture
miR-6072	18.953	14.3359	29.2629	39.78	45.2408	17.8481	5.46871	control,fracture
miR-6075	18.953	11.1501	26.6026	38.9152	60.0311	20.9253	12.9882	control,fracture
miR-6076	24.0557	2.38931	19.952	31.1322	27.8405	14.1554	18.4569	control,fracture
miR-6078	9.47649	6.3715	9.97598	17.2957	28.7105	6.76995	2.05077	control,fracture
miR-608	16.0371	8.76081	3.99039	19.89	21.7504	22.7717	14.3554	control,fracture
miR-6080	139.96	68.4936	71.827	176.416	446.318	105.857	47.8512	control,fracture
miR-6081	12.3923	3.18575	49.8799	40.6448	31.3206	11.6936	19.1405	control,fracture
miR-6085	245.66	191.941	259.375	530.977	337.566	272.029	207.128	control,fracture
miR-6086	51.7562	33.4504	45.8895	85.6135	76.5614	74.4695	77.2456	control,fracture
miR-6088	7147.46	13106.2	9883.53	7675.81	7242.01	6108.96	5228.09	control,fracture
miR-612	20.4109	17.5216	38.5738	70.0474	43.5008	32.6189	34.863	control,fracture
miR-6124	177.866	231.763	150.97	426.338	206.194	1983.6	923.529	control,fracture
miR-6126	71140	80531	74547.2	76298.9	27831.8	39925.5	42642.3	control,fracture
miR-6127	85.2884	56.5471	75.1524	134.041	106.142	97.8566	81.3471	control,fracture
miR-6131	32.0743	11.9466	55.2004	35.4561	56.551	28.9262	22.5584	control,fracture
miR-6132	32.0743	17.5216	19.2869	66.5883	41.7608	44.3124	21.1913	control,fracture
miR-6133	13.8503	24.6896	21.2821	69.1826	51.331	22.1562	19.8241	control,fracture
miR-615-3p	40.8218	25.486	37.9087	61.3996	87.0016	30.7725	16.4061	control,fracture
miR-616-3p	15.3082	6.3715	31.2581	34.5913	60.0311	17.8481	6.83589	control,fracture
miR-6165	330.219	480.252	436.948	796.465	366.277	1136.74	1170.3	control,fracture
miR-616-5p	24.0557	15.1323	47.2196	41.5096	53.941	19.6944	5.46871	control,fracture
miR-619-3p	64.1485	46.1934	66.5065	105.503	187.923	49.8515	31.4451	control,fracture
miR-621	13.1213	7.16794	7.98078	70.0474	32.1906	17.8481	7.51948	control,fracture
miR-622	12.3923	3.18575	3.32533	19.0252	24.3605	5.53905	2.73436	control,fracture
miR-623	11.6634	7.16794	24.6074	19.0252	53.941	21.5408	6.1523	control,fracture
miR-624-5p	6.56065	3.18575	12.6362	10.3774	28.7105	4.30815	2.73436	control,fracture
miR-625-5p	93.307	42.2112	96.4345	217.925	208.804	93.5484	45.1169	control,fracture
miR-631	38.6349	27.0789	23.9423	89.0726	62.6412	40.0043	15.7226	control,fracture
miR-632	8.01857	2.38931	18.6218	15.5661	33.0606	8.00085	3.41795	control,fracture
miR-634	8.74753	19.9109	15.9616	32.8617	27.8405	11.6936	8.88666	control,fracture
miR-635	9.47649	11.1501	4.65546	44.1039	28.7105	2.4618	7.51948	control,fracture
miR-637	11.6634	7.96438	7.98078	16.4309	31.3206	9.8472	8.88666	control,fracture
miR-640	246.389	297.071	375.097	716.04	602.921	276.337	170.214	control,fracture
miR-646	14.5792	6.3715	19.2869	42.3743	42.6308	27.6953	14.3554	control,fracture
miR-647	29.1584	44.6005	33.2533	67.453	84.3916	32.6189	19.8241	control,fracture
miR-648	161.829	116.28	146.314	328.617	500.259	163.71	79.2963	control,fracture
miR-6499-5p	36.448	36.6361	35.2485	76.9657	172.263	25.8489	16.4061	control,fracture
miR-650	14.5792	12.743	9.97598	31.1322	54.811	17.2326	8.20307	control,fracture
miR-6500-5p	2.91584	9.55725	23.9423	19.0252	32.1906	7.3854	4.10153	control,fracture
miR-6501-3p	15.3082	8.76081	7.98078	18.1604	25.2305	9.8472	5.46871	control,fracture
miR-6501-5p	58.3169	72.4758	53.8703	140.095	172.263	52.3133	33.4959	control,fracture
miR-6503-3p	5.83169	1.59288	9.31091	19.0252	40.0207	3.07725	4.10153	control,fracture
miR-6503-5p	3.6448	6.3715	12.6362	15.5661	24.3605	4.9236	6.1523	control,fracture
miR-6505-3p	5.10273	4.77863	3.32533	4.32391	13.9203	1.2309	3.41795	control,fracture
miR-6510-3p	58.3169	34.2468	91.779	172.092	118.322	57.8523	38.281	control,fracture
miR-6511a-3p	77.2698	74.8651	59.1908	105.503	104.402	70.1613	48.5348	control,fracture
miR-6511a-5p	143.605	113.094	152.965	274.136	146.163	130.475	66.3081	control,fracture
miR-6511b-3p	139.232	140.173	104.415	241.274	132.242	176.634	114.843	control,fracture
miR-6514-3p	29.1584	19.1145	45.2244	57.0757	66.9912	22.1562	16.4061	control,fracture
miR-6515-3p	22.5978	13.5394	27.9327	41.5096	60.9011	19.6944	6.1523	control,fracture
miR-6515-5p	6.56065	17.5216	10.641	27.673	33.9306	6.1545	4.10153	control,fracture
miR-652-3p	130.484	82.0331	99.0947	210.142	225.334	254.796	238.573	control,fracture
miR-652-5p	8.74753	3.98219	19.2869	25.9435	43.5008	7.3854	8.88666	control,fracture
miR-654-5p	21.8688	11.9466	21.9472	25.0787	33.0606	10.4627	7.51948	control,fracture
miR-655-5p	16.7661	3.98219	9.97598	38.9152	39.1507	3.07725	3.41795	control,fracture
miR-657	3.6448	3.18575	8.64585	25.9435	19.1404	8.6163	2.05077	control,fracture
miR-658	576.608	582.992	748.863	1726.97	1270.22	633.914	252.928	control,fracture
miR-660-3p	5.83169	5.57506	1.33013	5.1887	24.3605	5.53905	2.73436	control,fracture
miR-661	16.7661	21.5038	21.2821	39.78	31.3206	33.2343	21.8749	control,fracture
miR-662	76.5409	114.687	139.664	285.378	267.095	97.8566	50.5856	control,fracture
miR-663b	131.213	131.412	128.358	278.46	343.656	138.476	64.2574	control,fracture
miR-664b-3p	5.10273	8.76081	1.9952	9.51261	36.5407	4.9236	5.46871	control,fracture
miR-668-3p	7.28961	9.55725	11.3061	32.8617	22.6204	22.1562	8.88666	control,fracture
miR-668-5p	18.953	14.3359	15.9616	17.2957	34.8006	19.6944	24.6092	control,fracture
miR-670-3p	104.241	136.191	164.271	355.426	281.885	166.172	66.3081	control,fracture
miR-671-3p	32.8032	33.4504	33.9183	57.0757	107.012	32.0034	28.7107	control,fracture
miR-6715b-3p	112.989	78.8473	115.056	205.818	289.715	97.2411	62.8902	control,fracture
miR-671-5p	1510.41	867.321	887.862	2239.79	4838.16	1123.81	620.699	control,fracture
miR-6716-3p	674.289	669.008	720.931	1628.39	1208.45	605.603	310.349	control,fracture
miR-6716-5p	863.818	1670.93	1223.05	1879.17	501.999	1506.62	1268.06	control,fracture
miR-6717-5p	46.6535	7.96438	9.97598	72.6417	52.201	12.9245	2.73436	control,fracture
miR-6718-5p	8.01857	11.9466	9.31091	23.3491	32.1906	11.6936	8.20307	control,fracture
miR-6720-3p	23.3267	15.9288	22.6122	62.2643	72.2113	35.6961	6.1523	control,fracture
miR-6720-5p	12.3923	23.0967	38.5738	57.0757	53.941	25.8489	11.621	control,fracture
miR-6721-5p	31.3453	9.55725	4.65546	53.6165	32.1906	21.5408	12.9882	control,fracture
miR-6722-3p	454.871	534.41	488.158	1068.87	578.561	1360.14	1091.01	control,fracture
miR-6722-5p	70.7092	98.7583	86.4585	191.982	192.274	103.396	46.4841	control,fracture
miR-6726-3p	34.2612	27.8753	54.5353	60.5348	64.3812	40.0043	21.8749	control,fracture
miR-6726-5p	88.9332	78.8473	100.425	127.988	135.723	129.86	81.3471	control,fracture
miR-6727-5p	10305.3	10877.7	8722.33	8177.38	5221.84	9625.02	10978.4	control,fracture
miR-6728-3p	45.9245	46.9898	39.2388	107.233	87.8716	72.0077	49.902	control,fracture
miR-6728-5p	12.3923	4.77863	21.2821	28.5378	33.9306	4.9236	7.51948	control,fracture
miR-6729-3p	311.266	201.499	337.853	584.593	530.71	243.103	134.667	control,fracture
miR-6730-5p	8.01857	7.96438	8.64585	10.3774	40.0207	8.6163	11.621	control,fracture
miR-6731-3p	83.8305	82.8295	129.023	264.623	176.613	86.163	42.3825	control,fracture
miR-6731-5p	16.0371	11.9466	15.9616	32.8617	27.8405	14.7708	6.1523	control,fracture
miR-6733-3p	6.56065	11.1501	12.6362	4.32391	30.4506	13.5399	4.78512	control,fracture
miR-6733-5p	4.37376	2.38931	3.99039	21.6196	48.7209	4.30815	1.36718	control,fracture
miR-6734-3p	35.7191	16.7252	15.9616	51.0222	50.4609	11.0781	17.0897	control,fracture
miR-6734-5p	18.953	4.77863	15.2965	25.0787	32.1906	7.3854	8.20307	control,fracture
miR-6735-3p	68.5223	52.5649	55.2004	115.016	215.764	56.006	33.4959	control,fracture
miR-6735-5p	26.2426	11.1501	21.2821	70.9122	50.4609	19.079	34.1795	control,fracture
miR-6736-3p	86.0174	74.0687	132.348	149.607	201.844	125.552	54.0035	control,fracture
miR-6736-5p	16.0371	8.76081	23.2773	39.78	40.8908	25.2335	14.3554	control,fracture
miR-6737-3p	21.1399	35.8397	36.5786	51.0222	48.7209	14.1554	23.242	control,fracture
miR-6737-5p	7.28961	11.9466	13.9664	15.5661	33.0606	27.6953	18.4569	control,fracture
miR-6738-3p	9.47649	10.3537	8.64585	29.4026	28.7105	16.6172	10.9374	control,fracture
miR-6738-5p	95.4939	70.0865	62.5161	147.878	188.793	94.1639	49.902	control,fracture
miR-6739-5p	8.01857	9.55725	10.641	37.1857	33.0606	6.76995	11.621	control,fracture
miR-6740-3p	9.47649	8.76081	7.31572	17.2957	18.2703	11.0781	5.46871	control,fracture
miR-6740-5p	27.7005	35.0433	9.97598	26.8083	49.5909	22.7717	4.78512	control,fracture
miR-6741-3p	92.578	59.7328	49.8799	111.557	161.823	66.4686	36.9138	control,fracture
miR-6741-5p	1623.4	2977.08	2329.72	1279.88	2843.21	1534.93	1449.89	control,fracture
miR-6742-3p	8.01857	10.3537	7.31572	6.91826	39.1507	6.76995	4.78512	control,fracture
miR-6742-5p	290.126	348.043	446.259	843.163	733.424	323.111	177.733	control,fracture
miR-6744-3p	24.0557	19.9109	25.9375	40.6448	44.3708	29.5416	25.2928	control,fracture
miR-6744-5p	16.7661	13.5394	25.9375	46.6983	42.6308	18.4635	15.7226	control,fracture
miR-6745	16.0371	27.8753	44.5594	53.6165	45.2408	25.8489	16.4061	control,fracture
miR-6746-5p	650.233	431.669	432.292	768.792	714.283	329.266	188.671	control,fracture
miR-6747-3p	32.0743	39.0254	59.1908	79.56	71.3413	56.6214	29.3943	control,fracture
miR-6747-5p	18.224	8.76081	14.6314	35.4561	40.0207	22.1562	29.3943	control,fracture
miR-6748-3p	61.2327	47.7863	86.4585	127.123	93.9617	56.006	25.9764	control,fracture
miR-6750-3p	27.7005	23.8931	37.9087	89.9374	65.2512	29.5416	23.242	control,fracture
miR-6750-5p	1014.71	418.926	327.877	874.295	2143.72	519.44	246.776	control,fracture
miR-6751-3p	37.906	36.6361	21.2821	73.5065	41.7608	52.3133	40.3318	control,fracture
miR-6751-5p	26.2426	33.4504	10.641	49.2926	33.9306	24.0026	15.039	control,fracture
miR-6752-5p	10314.1	16448.8	16416.5	29415.6	10465.4	31741.8	27308	control,fracture
miR-6753-3p	5.83169	7.16794	24.6074	20.7548	56.551	20.9253	13.6718	control,fracture
miR-675-3p	10.2055	12.743	13.9664	28.5378	46.9809	11.0781	17.7733	control,fracture
miR-6754-3p	32.8032	19.1145	22.6122	83.0191	40.8908	75.7004	62.2066	control,fracture
miR-6754-5p	24.0557	13.5394	21.9472	40.6448	60.0311	36.927	49.902	control,fracture
miR-675-5p	7.28961	11.9466	27.2677	46.6983	66.9912	11.6936	10.2538	control,fracture
miR-6756-5p	5989.87	10261.3	8081.87	9311.98	4771.17	8058.09	7779.93	control,fracture
miR-6757-3p	13.8503	7.96438	19.952	8.64783	42.6308	9.8472	4.78512	control,fracture
miR-6757-5p	55.401	59.7328	45.2244	164.309	44.3708	268.952	151.757	control,fracture
miR-6759-5p	16.7661	12.743	2.66026	20.7548	54.811	4.30815	5.46871	control,fracture
miR-6760-3p	94.7649	71.6794	117.717	223.114	187.923	84.9321	60.1558	control,fracture
miR-6760-5p	23.3267	34.2468	19.2869	74.3713	53.941	26.4644	13.6718	control,fracture
miR-6761-3p	9.47649	5.57506	11.9712	21.6196	30.4506	17.8481	6.1523	control,fracture
miR-6761-5p	29.1584	29.4682	60.5209	101.18	104.402	49.8515	19.1405	control,fracture
miR-6762-3p	165.474	133.005	178.903	268.083	364.537	150.17	73.8276	control,fracture
miR-6764-5p	5.83169	3.18575	11.9712	4.32391	20.0104	6.76995	1.36718	control,fracture
miR-6765-5p	411.134	594.143	514.76	492.061	475.029	532.98	548.922	control,fracture
miR-676-5p	9.47649	9.55725	6.65065	19.89	19.1404	4.30815	2.73436	control,fracture
miR-6766-3p	45.9245	19.9109	21.9472	47.563	49.5909	28.9262	19.1405	control,fracture
miR-6767-3p	94.0359	132.209	147.644	251.652	428.918	163.094	56.7379	control,fracture
miR-6768-3p	8.01857	3.18575	15.2965	1.72957	19.1404	8.6163	2.05077	control,fracture
miR-6768-5p	77.9988	76.458	127.693	194.576	218.374	110.166	56.7379	control,fracture
miR-6769a-3p	65.6065	41.4148	60.5209	129.717	63.5112	57.8523	44.4333	control,fracture
miR-6769a-5p	117.363	92.3868	97.0995	201.494	238.384	111.396	55.3707	control,fracture
miR-6769b-3p	541.618	460.341	544.688	1109.52	914.387	543.442	231.053	control,fracture
miR-6770-3p	78.7278	26.2824	44.5594	74.3713	205.324	62.1605	30.0779	control,fracture
miR-6770-5p	5.10273	2.38931	16.6266	29.4026	24.3605	3.07725	5.46871	control,fracture
miR-6771-3p	98.4097	130.616	182.228	346.778	240.994	121.244	58.7887	control,fracture
miR-6771-5p	142.876	257.249	222.797	322.564	274.925	491.129	486.715	control,fracture
miR-6772-3p	16.7661	4.77863	11.9712	63.1291	29.5805	32.0034	17.0897	control,fracture
miR-6772-5p	22.5978	20.7074	7.31572	54.4813	34.8006	18.4635	9.57025	control,fracture
miR-6774-3p	136.316	113.891	119.712	211.007	248.825	111.396	43.7497	control,fracture
miR-6774-5p	7.28961	5.57506	12.6362	50.1574	29.5805	16.6172	4.78512	control,fracture
miR-6775-3p	217.959	164.863	227.452	513.681	359.317	269.567	149.022	control,fracture
miR-6775-5p	13350.2	20693.8	13133	16935.9	7408.19	20357.9	20721	control,fracture
miR-6776-3p	31.3453	36.6361	60.5209	88.2078	67.8613	37.5425	32.1287	control,fracture
miR-6776-5p	12.3923	14.3359	26.6026	54.4813	52.201	17.2326	6.1523	control,fracture
miR-6778-3p	5.83169	7.96438	12.6362	23.3491	37.4107	16.6172	8.20307	control,fracture
miR-6778-5p	159.642	99.5547	113.726	463.523	209.674	520.671	271.385	control,fracture
miR-6779-3p	10.2055	29.4682	21.2821	69.1826	40.8908	31.388	10.9374	control,fracture
miR-6779-5p	42.2797	38.229	24.6074	83.0191	72.2113	44.9279	28.0272	control,fracture
miR-6780a-3p	7.28961	1.59288	3.32533	8.64783	22.6204	11.6936	2.05077	control,fracture
miR-6780a-5p	188.801	63.715	1677.29	57.0757	100.922	246.18	427.927	control,fracture
miR-6780b-3p	27.7005	27.8753	48.5498	90.8022	73.0814	27.6953	10.2538	control,fracture
miR-6780b-5p	1382.84	1318.9	1286.24	1685.46	712.543	1488.77	1345.3	control,fracture
miR-6781-3p	2.91584	9.55725	7.98078	20.7548	20.8804	12.9245	6.1523	control,fracture
miR-6781-5p	726.774	936.611	1245.67	1499.53	918.737	901.019	1027.43	control,fracture
miR-6782-3p	13.1213	8.76081	7.31572	31.1322	65.2512	17.8481	7.51948	control,fracture
miR-6782-5p	2714.65	5419.76	3864.03	1789.24	2772.74	2087.61	3679.76	control,fracture
miR-6784-5p	158.184	167.252	129.023	195.441	129.632	144.015	86.8158	control,fracture
miR-6785-3p	242.744	175.216	237.428	550.002	355.837	195.713	117.577	control,fracture
miR-6787-3p	45.9245	29.4682	31.9231	60.5348	50.4609	54.7751	44.4333	control,fracture
miR-6787-5p	129.026	117.873	126.362	227.438	228.814	128.014	97.0697	control,fracture
miR-6788-3p	48.8404	33.4504	38.5738	109.827	102.662	36.3116	45.8005	control,fracture
miR-6789-3p	202.651	166.455	186.883	459.2	482.859	204.945	101.855	control,fracture
miR-6789-5p	162.558	103.537	166.931	266.353	202.714	145.862	73.8276	control,fracture
miR-6790-5p	1.45792	2.38931	2.66026	5.1887	6.09011	4.9236	2.73436	control,fracture
miR-6791-3p	129.755	103.537	123.037	217.925	293.195	121.244	73.144	control,fracture
miR-6791-5p	132.671	72.4758	100.425	217.925	153.123	116.32	71.0933	control,fracture
miR-6792-3p	117.363	79.6438	84.4633	289.702	168.783	150.17	90.2338	control,fracture
miR-6792-5p	9.47649	7.16794	21.2821	8.64783	46.1109	8.00085	2.73436	control,fracture
miR-6793-5p	24.7847	12.743	7.98078	11.2422	34.8006	4.30815	6.83589	control,fracture
miR-6794-3p	180.782	156.898	238.758	435.85	354.097	196.944	97.7532	control,fracture
miR-6794-5p	330.219	312.204	276.667	575.945	449.798	236.333	241.991	control,fracture
miR-6795-3p	185.885	125.837	198.189	363.209	212.284	129.245	77.2456	control,fracture
miR-6796-3p	199.006	195.127	195.529	443.633	531.58	246.796	97.0697	control,fracture
miR-6796-5p	91.1201	58.14	40.569	88.2078	69.6013	145.246	109.374	control,fracture
miR-6797-3p	18.224	34.2468	29.2629	93.3965	54.811	41.8506	13.6718	control,fracture
miR-6797-5p	95.4939	86.0153	99.0947	119.34	134.852	190.79	127.831	control,fracture
miR-6798-5p	98.4097	80.4402	82.4681	166.038	120.932	76.9313	86.1322	control,fracture
miR-6799-3p	32.8032	19.1145	41.234	26.8083	60.9011	30.7725	14.3554	control,fracture
miR-6799-5p	277.734	206.277	202.18	390.017	282.755	553.905	473.044	control,fracture
miR-6800-3p	83.1015	70.0865	101.09	185.928	181.833	92.3175	39.6482	control,fracture
miR-6800-5p	798.941	588.567	2699.5	1141.51	7012.33	1111.5	419.04	control,fracture
miR-6801-3p	38.6349	32.6539	38.5738	76.1009	55.681	48.0051	30.7615	control,fracture
miR-6801-5p	8.01857	3.98219	15.9616	24.2139	49.5909	11.6936	12.3046	control,fracture
miR-6802-5p	311.995	203.092	233.438	776.575	356.707	264.644	114.159	control,fracture
miR-6803-3p	56.13	44.6005	76.4825	114.151	108.752	49.8515	37.5974	control,fracture
miR-6803-5p	128425	295380	297380	194793	235089	238225	261194	control,fracture
miR-6804-3p	173.493	124.244	132.348	287.108	239.254	200.021	106.64	control,fracture
miR-6805-5p	6.56065	8.76081	1.9952	9.51261	24.3605	11.0781	9.57025	control,fracture
miR-6806-5p	16.0371	4.77863	6.65065	36.3209	41.7608	12.9245	5.46871	control,fracture
miR-6807-3p	24.0557	27.0789	20.617	31.1322	52.201	46.7742	21.1913	control,fracture
miR-6807-5p	22.5978	20.7074	30.593	73.5065	86.1316	24.618	21.8749	control,fracture
miR-6808-5p	61.9617	58.14	46.5546	98.5852	66.1212	110.166	58.7887	control,fracture
miR-6809-3p	34.2612	17.5216	26.6026	43.2391	78.3015	36.3116	16.4061	control,fracture
miR-6809-5p	540.889	482.641	687.677	1319.66	1099.7	648.069	274.119	control,fracture
miR-6810-3p	91.1201	93.1832	144.984	249.057	140.943	132.322	66.9917	control,fracture
miR-6810-5p	14.5792	11.9466	23.9423	28.5378	48.7209	24.0026	2.73436	control,fracture
miR-6811-3p	18.953	15.1323	38.5738	55.3461	46.1109	25.2335	26.66	control,fracture
miR-6811-5p	45.1956	30.2646	19.952	94.2613	183.573	22.7717	12.9882	control,fracture
miR-6812-5p	296.687	116.28	122.372	221.384	245.345	194.482	102.538	control,fracture
miR-6813-3p	124.652	105.13	160.281	343.319	233.164	129.86	84.0815	control,fracture
miR-6813-5p	21.1399	8.76081	10.641	70.9122	43.5008	36.927	10.2538	control,fracture
miR-6814-3p	21.8688	9.55725	24.6074	38.0504	52.201	18.4635	4.10153	control,fracture
miR-6814-5p	28.4295	7.16794	14.6314	18.1604	30.4506	7.3854	6.1523	control,fracture
miR-6815-5p	12.3923	16.7252	9.97598	14.7013	9.57018	9.8472	8.20307	control,fracture
miR-6816-3p	123.923	111.501	119.712	247.328	340.176	132.937	62.2066	control,fracture
miR-6817-3p	2.91584	11.1501	14.6314	17.2957	33.9306	4.30815	7.51948	control,fracture
miR-6818-3p	9.47649	6.3715	3.32533	4.32391	16.5303	16.6172	6.1523	control,fracture
miR-6819-3p	401.657	346.45	425.642	836.245	629.022	441.893	231.053	control,fracture
miR-6819-5p	286.482	360.786	216.146	1290.26	267.095	1294.91	1116.98	control,fracture
miR-6820-3p	13.8503	19.1145	29.9279	52.7517	24.3605	19.6944	15.039	control,fracture
miR-6821-3p	24.0557	38.229	48.5498	77.8304	79.1715	60.9296	21.8749	control,fracture
miR-6821-5p	1113.85	1448.72	1604.14	2945.45	1144.07	2836.61	2586.02	control,fracture
miR-6822-3p	7.28961	1.59288	7.31572	13.8365	26.9705	2.4618	3.41795	control,fracture
miR-6823-3p	37.177	20.7074	20.617	45.8335	66.1212	35.0807	34.863	control,fracture
miR-6823-5p	18.224	10.3537	8.64585	19.0252	31.3206	13.5399	5.46871	control,fracture
miR-6824-5p	39.3639	41.4148	61.8511	94.2613	77.4314	52.3133	38.281	control,fracture
miR-6825-3p	262.426	181.588	219.472	397.8	369.757	196.329	97.0697	control,fracture
miR-6825-5p	81.6436	74.0687	102.42	177.28	171.393	70.1613	40.3318	control,fracture
miR-6827-3p	30.6164	24.6896	53.8703	68.3178	54.811	25.8489	6.83589	control,fracture
miR-6827-5p	11.6634	15.1323	14.6314	15.5661	48.7209	11.6936	10.2538	control,fracture
miR-6828-3p	15.3082	4.77863	21.9472	20.7548	30.4506	12.9245	2.05077	control,fracture
miR-6828-5p	7.28961	11.9466	2.66026	14.7013	25.2305	8.6163	6.1523	control,fracture
miR-6829-5p	30.6164	20.7074	28.5978	45.8335	26.1005	33.8498	21.1913	control,fracture
miR-6830-5p	5.83169	2.38931	8.64585	4.32391	10.4402	9.23175	9.57025	control,fracture
miR-6831-5p	2.91584	7.16794	7.31572	38.9152	20.8804	8.6163	4.78512	control,fracture
miR-6832-3p	2.91584	4.77863	15.2965	43.2391	22.6204	12.309	9.57025	control,fracture
miR-6833-3p	18.953	13.5394	24.6074	43.2391	58.2911	16.6172	10.2538	control,fracture
miR-6833-5p	6.56065	11.1501	10.641	8.64783	40.0207	14.1554	17.0897	control,fracture
miR-6834-3p	15.3082	19.9109	21.2821	89.9374	34.8006	27.0798	13.6718	control,fracture
miR-6834-5p	6.56065	4.77863	5.32052	6.91826	46.9809	9.8472	3.41795	control,fracture
miR-6835-5p	5.10273	6.3715	3.99039	8.64783	15.6603	2.4618	1.36718	control,fracture
miR-6836-5p	85.2884	57.3435	114.391	247.328	166.173	106.473	62.2066	control,fracture
miR-6837-3p	7.28961	5.57506	4.65546	7.78304	16.5303	10.4627	10.9374	control,fracture
miR-6837-5p	32.8032	10.3537	33.9183	64.8587	36.5407	15.3863	19.8241	control,fracture
miR-6838-3p	10.2055	6.3715	20.617	34.5913	30.4506	11.0781	5.46871	control,fracture
miR-6840-3p	32.0743	31.0611	9.97598	53.6165	14.7903	56.006	43.7497	control,fracture
miR-6841-3p	14.5792	23.0967	12.6362	19.89	43.5008	20.3099	10.9374	control,fracture
miR-6841-5p	4.37376	3.98219	11.3061	18.1604	30.4506	3.6927	3.41795	control,fracture
miR-6842-3p	25.5136	25.486	38.5738	81.2896	78.3015	28.9262	25.2928	control,fracture
miR-6845-5p	663.354	489.013	587.253	825.003	352.357	457.279	558.492	control,fracture
miR-6846-3p	43.0087	31.8575	79.1428	118.475	93.9617	59.6987	12.9882	control,fracture
miR-6846-5p	46.6535	42.2112	57.8607	86.4783	80.0415	86.163	41.6989	control,fracture
miR-6847-3p	5.10273	3.98219	1.9952	31.997	17.4003	8.00085	3.41795	control,fracture
miR-6847-5p	4.37376	3.98219	3.32533	14.7013	42.6308	4.9236	1.36718	control,fracture
miR-6848-3p	136.316	100.351	177.572	289.702	291.455	117.551	54.6871	control,fracture
miR-6848-5p	52.4852	42.2112	13.3013	92.5317	50.4609	60.9296	36.2302	control,fracture
miR-6849-3p	45.1956	39.0254	47.8847	74.3713	104.402	67.0841	63.5738	control,fracture
miR-6849-5p	3652.09	36.6361	29.2629	88.2078	156.603	69.5459	46.4841	control,fracture
miR-6851-3p	34.9901	37.4326	46.5546	81.2896	71.3413	51.0824	21.8749	control,fracture
miR-6851-5p	58.3169	71.6794	94.4393	98.5852	63.5112	118.782	114.159	control,fracture
miR-6852-3p	170.577	127.43	125.697	222.249	289.715	131.706	64.2574	control,fracture
miR-6852-5p	45.1956	24.6896	49.8799	66.5883	80.0415	57.8523	20.5077	control,fracture
miR-6854-5p	3.6448	5.57506	2.66026	4.32391	21.7504	9.23175	4.78512	control,fracture
miR-6856-3p	9.47649	6.3715	2.66026	20.7548	36.5407	11.0781	2.05077	control,fracture
miR-6856-5p	25.5136	9.55725	13.3013	16.4309	40.8908	17.8481	21.1913	control,fracture
miR-6857-3p	4.37376	1.59288	15.9616	4.32391	5.2201	2.4618	1.36718	control,fracture
miR-6857-5p	24.7847	15.9288	30.593	51.0222	60.0311	18.4635	15.039	control,fracture
miR-6859-3p	8.01857	6.3715	9.97598	18.1604	33.9306	4.9236	8.88666	control,fracture
miR-6859-5p	2.18688	4.77863	7.31572	38.9152	14.7903	8.00085	8.88666	control,fracture
miR-6861-3p	43.0087	25.486	44.5594	89.9374	64.3812	38.1579	11.621	control,fracture
miR-6862-3p	363.751	285.921	248.069	882.078	471.549	319.419	199.608	control,fracture
miR-6862-5p	19.6819	26.2824	26.6026	72.6417	79.1715	28.3107	19.1405	control,fracture
miR-6864-3p	48.8404	36.6361	37.9087	129.717	133.112	62.1605	33.4959	control,fracture
miR-6865-5p	29.1584	8.76081	5.32052	21.6196	26.1005	20.3099	24.6092	control,fracture
miR-6867-3p	24.0557	24.6896	19.2869	54.4813	33.9306	25.2335	8.88666	control,fracture
miR-6867-5p	6.56065	11.1501	9.31091	6.05348	45.2408	4.9236	3.41795	control,fracture
miR-6868-5p	7.28961	10.3537	10.641	2.59435	28.7105	6.76995	10.2538	control,fracture
miR-6869-5p	199.006	154.509	132.348	396.935	129.632	131.706	83.3979	control,fracture
miR-6870-3p	722.4	699.272	857.934	1360.3	1673.04	769.928	367.087	control,fracture
miR-6870-5p	95.4939	65.3079	93.1091	99.45	94.8318	68.315	47.1677	control,fracture
miR-6871-5p	16.0371	16.7252	17.9568	31.997	19.1404	20.3099	9.57025	control,fracture
miR-6872-3p	93.307	82.0331	105.745	215.331	165.303	96.6257	54.6871	control,fracture
miR-6872-5p	8.01857	23.8931	9.97598	24.2139	46.9809	3.6927	13.6718	control,fracture
miR-6873-3p	132.671	57.3435	90.4489	287.108	93.0917	141.554	45.8005	control,fracture
miR-6873-5p	18.224	14.3359	23.9423	67.453	40.8908	8.6163	8.88666	control,fracture
miR-6874-3p	14.5792	23.0967	34.5834	63.9939	99.1818	27.0798	9.57025	control,fracture
miR-6874-5p	1.45792	3.98219	5.98559	10.3774	32.1906	9.8472	1.36718	control,fracture
miR-6875-5p	60.5037	37.4326	123.702	120.205	100.922	51.0824	72.4604	control,fracture
miR-6877-3p	193.904	128.226	160.946	338.995	312.336	117.551	88.183	control,fracture
miR-6877-5p	75.8119	62.9186	42.5642	104.639	327.996	58.4678	38.281	control,fracture
miR-6878-3p	10.9344	8.76081	12.6362	31.1322	15.6603	1.84635	2.73436	control,fracture
miR-6880-5p	77.9988	40.6183	57.1956	88.2078	66.1212	91.0866	61.523	control,fracture
miR-6881-3p	23.3267	20.7074	39.2388	37.1857	59.1611	7.3854	11.621	control,fracture
miR-6881-5p	20.4109	53.3613	48.5498	38.9152	37.4107	27.6953	28.0272	control,fracture
miR-6882-3p	37.177	27.0789	10.641	62.2643	42.6308	73.854	46.4841	control,fracture
miR-6882-5p	5.10273	14.3359	23.9423	17.2957	36.5407	28.3107	17.0897	control,fracture
miR-6883-3p	21.8688	20.7074	32.5882	44.9687	63.5112	30.1571	6.83589	control,fracture
miR-6884-3p	58.3169	75.6616	73.1572	117.61	147.903	51.0824	43.7497	control,fracture
miR-6884-5p	10.9344	3.98219	7.98078	17.2957	29.5805	13.5399	3.41795	control,fracture
miR-6885-3p	22.5978	27.0789	53.8703	80.4248	87.8716	27.6953	14.3554	control,fracture
miR-6885-5p	467.993	411.758	459.56	924.453	963.108	385.272	191.405	control,fracture
miR-6886-3p	49.5693	42.2112	36.5786	95.9909	43.5008	44.3124	48.5348	control,fracture
miR-6886-5p	28.4295	19.9109	19.2869	35.4561	43.5008	19.6944	19.8241	control,fracture
miR-6887-3p	48.8404	75.6616	51.8751	147.878	161.823	60.3141	38.9646	control,fracture
miR-6887-5p	580.982	332.911	367.781	1107.79	608.141	403.12	277.537	control,fracture
miR-6888-5p	8.01857	3.98219	9.31091	12.9717	52.201	3.6927	4.78512	control,fracture
miR-6889-3p	13.8503	7.96438	14.6314	23.3491	26.9705	16.0017	15.7226	control,fracture
miR-6889-5p	72.1671	32.6539	39.2388	81.2896	73.0814	38.1579	10.9374	control,fracture
miR-6890-3p	16.7661	23.8931	29.2629	121.07	62.6412	46.7742	30.7615	control,fracture
miR-6890-5p	48.8404	22.3003	25.2725	115.881	77.4314	27.0798	15.7226	control,fracture
miR-6891-3p	65.6065	59.7328	84.4633	134.906	139.203	60.3141	33.4959	control,fracture
miR-6892-3p	395.826	306.629	452.909	890.726	581.171	369.27	203.71	control,fracture
miR-6892-5p	24.7847	20.7074	25.2725	49.2926	73.0814	24.0026	5.46871	control,fracture
miR-6893-3p	69.2513	56.5471	59.8559	132.312	114.842	120.013	62.2066	control,fracture
miR-6893-5p	32.8032	39.8219	15.2965	51.0222	64.3812	41.8506	32.8123	control,fracture
miR-6894-5p	81.6436	92.3868	63.8463	199.765	67.8613	391.426	320.603	control,fracture
miR-6895-3p	7.28961	3.98219	21.9472	37.1857	32.1906	14.1554	10.2538	control,fracture
miR-6895-5p	37.906	39.0254	37.2437	63.1291	62.6412	38.1579	21.1913	control,fracture
miR-708-5p	5.10273	5.57506	15.9616	24.2139	33.9306	4.9236	7.51948	control,fracture
miR-7106-3p	13.8503	31.0611	25.9375	49.2926	52.201	26.4644	13.6718	control,fracture
miR-7106-5p	172.035	204.684	251.395	339.86	387.157	210.484	94.3353	control,fracture
miR-7107-5p	197.548	254.86	210.826	348.507	218.374	305.263	319.236	control,fracture
miR-7108-5p	207.025	237.338	258.045	504.168	410.648	308.341	151.757	control,fracture
miR-7109-3p	67.0644	35.8397	45.8895	109.827	90.4817	75.0849	42.3825	control,fracture
miR-7109-5p	231.81	38.229	43.2292	102.909	92.2217	57.8523	30.0779	control,fracture
miR-711	24.7847	14.3359	17.2917	61.3996	32.1906	17.8481	24.6092	control,fracture
miR-7111-3p	26.2426	23.0967	44.5594	58.8052	51.331	35.6961	21.8749	control,fracture
miR-7111-5p	115.176	97.9618	138.334	360.614	202.714	245.565	142.187	control,fracture
miR-7113-5p	18.224	19.1145	4.65546	76.9657	37.4107	6.76995	18.4569	control,fracture
miR-7114-3p	559.842	420.519	647.773	1582.55	967.458	636.375	312.4	control,fracture
miR-7114-5p	11.6634	21.5038	23.9423	35.4561	39.1507	19.079	17.7733	control,fracture
miR-7-1-3p	26.2426	23.8931	33.9183	58.8052	55.681	40.6197	37.5974	control,fracture
miR-7150	338.238	449.987	343.174	510.222	553.33	339.113	438.181	control,fracture
miR-7151-3p	16.0371	15.1323	9.97598	36.3209	28.7105	14.7708	11.621	control,fracture
miR-7151-5p	5.10273	1.59288	7.98078	12.107	22.6204	3.07725	2.73436	control,fracture
miR-7152-3p	13.1213	8.76081	26.6026	15.5661	41.7608	11.6936	9.57025	control,fracture
miR-7152-5p	10.2055	4.77863	11.3061	12.9717	48.7209	2.4618	7.51948	control,fracture
miR-7155-5p	5.83169	6.3715	19.952	23.3491	37.4107	3.6927	2.05077	control,fracture
miR-7156-3p	10.2055	5.57506	16.6266	25.9435	40.0207	15.3863	12.9882	control,fracture
miR-7157-3p	5.83169	12.743	7.31572	16.4309	28.7105	3.07725	1.36718	control,fracture
miR-7160-3p	11.6634	13.5394	25.9375	30.2674	32.1906	12.309	14.3554	control,fracture
miR-7160-5p	21.8688	20.7074	33.2533	66.5883	39.1507	32.0034	19.8241	control,fracture
miR-7162-3p	5.10273	3.18575	15.2965	16.4309	38.2807	8.6163	1.36718	control,fracture
miR-7162-5p	5.83169	3.18575	3.32533	9.51261	20.0104	4.9236	2.05077	control,fracture
miR-744-3p	1.45792	6.3715	15.2965	12.9717	27.8405	16.0017	14.3554	control,fracture
miR-744-5p	34.2612	59.7328	39.2388	106.368	121.802	126.783	137.401	control,fracture
miR-7-5p	16.7661	16.7252	19.2869	34.5913	47.8509	17.8481	36.2302	control,fracture
miR-760	32.0743	30.2646	36.5786	74.3713	49.5909	38.1579	28.0272	control,fracture
miR-761	5.83169	2.38931	8.64585	25.0787	25.2305	3.6927	8.88666	control,fracture
miR-764	173.493	195.127	162.276	396.935	341.916	131.706	95.7025	control,fracture
miR-765	34.9901	19.9109	17.9568	37.1857	53.071	112.012	46.4841	control,fracture
miR-766-3p	130.484	82.8295	98.4296	153.931	120.932	143.4	113.476	control,fracture
miR-767-3p	22.5978	7.16794	29.9279	43.2391	40.0207	42.4661	15.039	control,fracture
miR-767-5p	10.9344	9.55725	8.64585	1.72957	43.5008	17.2326	4.10153	control,fracture
miR-769-3p	32.0743	10.3537	13.3013	48.4278	24.3605	39.3888	37.5974	control,fracture
miR-7702	5.83169	7.96438	3.32533	38.0504	34.8006	9.23175	9.57025	control,fracture
miR-7703	22.5978	19.1145	36.5786	47.563	103.532	36.927	25.9764	control,fracture
miR-770-5p	9.47649	17.5216	9.97598	28.5378	42.6308	12.309	6.1523	control,fracture
miR-7843-5p	18.953	28.6718	20.617	64.8587	66.1212	38.1579	19.1405	control,fracture
miR-7845-5p	97.6807	48.5827	94.4393	135.771	108.752	117.551	54.6871	control,fracture
miR-7846-3p	46.6535	34.2468	26.6026	90.8022	140.943	40.0043	24.6092	control,fracture
miR-7848-3p	6.56065	7.16794	9.97598	17.2957	20.8804	3.6927	2.73436	control,fracture
miR-7851-3p	1.45792	14.3359	21.2821	25.9435	30.4506	12.9245	2.05077	control,fracture
miR-7853-5p	2.18688	1.59288	6.65065	10.3774	29.5805	13.5399	11.621	control,fracture
miR-7974	10.9344	2.38931	7.31572	2.59435	23.4904	6.1545	12.9882	control,fracture
miR-7976	6.56065	8.76081	6.65065	12.107	35.6707	14.7708	5.46871	control,fracture
miR-7978	32.0743	42.2112	60.5209	71.777	95.7018	27.6953	19.8241	control,fracture
miR-802	1.45792	4.77863	2.66026	12.107	42.6308	19.079	6.83589	control,fracture
miR-8052	24.7847	23.8931	732.237	44.1039	30.4506	21.5408	28.0272	control,fracture
miR-8055	5.83169	3.18575	8.64585	6.05348	21.7504	2.4618	1.36718	control,fracture
miR-8056	9.47649	6.3715	14.6314	9.51261	25.2305	8.6163	4.78512	control,fracture
miR-8060	20.4109	9.55725	7.98078	18.1604	18.2703	6.1545	6.1523	control,fracture
miR-8063	4.37376	3.98219	6.65065	6.91826	10.4402	1.2309	6.1523	control,fracture
miR-8069	602.122	645.911	567.966	506.763	379.327	824.088	637.105	control,fracture
miR-8071	45.9245	38.229	28.5978	63.1291	71.3413	86.7785	66.9917	control,fracture
miR-8077	8.01857	1.59288	1.9952	3.45913	25.2305	9.8472	4.10153	control,fracture
miR-8078	1209.35	1725.08	2359.65	3114.95	1457.28	3487.14	3140.41	control,fracture
miR-8079	15.3082	9.55725	36.5786	31.1322	54.811	18.4635	15.7226	control,fracture
miR-8080	5.83169	3.98219	11.9712	5.1887	32.1906	1.2309	1.36718	control,fracture
miR-8085	25.5136	34.2468	17.9568	39.78	64.3812	19.079	12.9882	control,fracture
miR-8089	37.906	46.9898	43.8943	91.667	66.9912	41.8506	46.4841	control,fracture
miR-873-5p	196.819	129.819	119.047	325.158	501.129	130.475	74.5112	control,fracture
miR-874-3p	883.5	470.695	466.876	1103.46	1789.62	593.909	266.6	control,fracture
miR-874-5p	14.5792	11.9466	19.2869	40.6448	34.8006	17.2326	22.5584	control,fracture
miR-876-3p	17.4951	27.0789	33.2533	66.5883	47.8509	32.6189	12.3046	control,fracture
miR-876-5p	16.0371	5.57506	18.6218	12.9717	29.5805	4.9236	2.73436	control,fracture
miR-877-3p	138.503	98.7583	101.09	197.17	137.463	137.245	105.273	control,fracture
miR-877-5p	25.5136	18.3181	15.9616	78.6952	71.3413	44.3124	29.3943	control,fracture
miR-885-3p	8.74753	12.743	16.6266	30.2674	38.2807	4.9236	8.88666	control,fracture
miR-885-5p	6.56065	5.57506	13.9664	46.6983	39.1507	9.8472	2.73436	control,fracture
miR-887-3p	6.56065	3.18575	5.98559	12.107	20.8804	3.6927	4.78512	control,fracture
miR-887-5p	3.6448	2.38931	5.98559	7.78304	24.3605	4.9236	5.46871	control,fracture
miR-890	3.6448	3.98219	15.9616	33.7265	33.9306	2.4618	5.46871	control,fracture
miR-891a-3p	36.448	34.2468	40.569	82.1543	81.7815	22.1562	13.6718	control,fracture
miR-891a-5p	88.2042	37.4326	31.9231	60.5348	76.5614	27.6953	17.0897	control,fracture
miR-892a	9.47649	3.18575	4.65546	25.9435	35.6707	6.76995	3.41795	control,fracture
miR-920	34.9901	34.2468	44.5594	74.3713	54.811	44.3124	26.66	control,fracture
miR-92a-3p	478.927	341.672	303.935	695.285	882.196	964.41	1272.84	control,fracture
miR-92b-3p	169.119	72.4758	80.4729	191.117	298.416	262.797	310.349	control,fracture
miR-92b-5p	340.425	255.656	234.768	551.731	236.644	441.893	318.553	control,fracture
miR-933	16.7661	13.5394	17.9568	44.9687	31.3206	12.9245	12.9882	control,fracture
miR-93-3p	35.7191	30.2646	24.6074	70.9122	45.2408	40.0043	26.66	control,fracture
miR-935	39.3639	35.8397	91.779	174.686	205.324	100.318	30.0779	control,fracture
miR-93-5p	704.176	505.738	448.919	962.503	1388.55	1043.19	1339.15	control,fracture
miR-937-3p	42.2797	43.8041	61.186	78.6952	105.272	40.6197	15.7226	control,fracture
miR-937-5p	99.8676	83.626	49.8799	147.013	126.152	125.552	110.058	control,fracture
miR-939-5p	29495.2	2766.82	779.456	48.4278	87.8716	81.2394	73.144	control,fracture
miR-9-3p	3.6448	8.76081	5.32052	5.1887	26.1005	11.0781	2.05077	control,fracture
miR-941	8.74753	6.3715	16.6266	5.1887	49.5909	9.23175	12.9882	control,fracture
miR-943	20.4109	13.5394	11.3061	11.2422	29.5805	2.4618	1.36718	control,fracture
miR-95-5p	13.8503	11.9466	11.3061	21.6196	21.7504	11.6936	2.05077	control,fracture
miR-9-5p	5.83169	9.55725	10.641	17.2957	29.5805	6.1545	6.83589	control,fracture
miR-98-3p	8.01857	16.7252	19.952	13.8365	18.2703	12.9245	2.05077	control,fracture
miR-99a-5p	96.9518	122.651	101.755	132.312	137.463	92.3175	139.452	control,fracture
miR-99b-3p	19.6819	7.96438	11.9712	46.6983	42.6308	18.4635	13.6718	control,fracture
miR-99b-5p	20.4109	25.486	38.5738	41.5096	72.2113	33.2343	44.4333	control,fracture
HK_RNU47	0	4.77863	0.665065	5.1887	40.0207	1.2309	2.73436	fracture
HK_RPS12	10.9344	6.3715	0	4.32391	29.5805	12.309	15.039	fracture
HK_RPS20	5.10273	0.796438	2.66026	6.05348	13.9203	8.00085	3.41795	fracture
HK_SNORA66	2.18688	0	7.98078	14.7013	21.7504	6.1545	2.05077	fracture
let-7c-3p	2.18688	0	1.9952	4.32391	32.1906	7.3854	2.73436	fracture
miR-10b-3p	0	0	6.65065	4.32391	19.1404	5.53905	10.9374	fracture
miR-1197	0	0	15.9616	1.72957	10.4402	2.4618	1.36718	fracture
miR-1206	1.45792	3.98219	0	1.72957	10.4402	4.30815	2.05077	fracture
miR-1226-3p	5.83169	0.796438	4.65546	34.5913	26.9705	20.3099	8.20307	fracture
miR-1245b-3p	2.18688	3.98219	0	12.107	20.8804	8.00085	3.41795	fracture
miR-1252-3p	0.728961	3.98219	3.99039	7.78304	19.1404	5.53905	2.73436	fracture
miR-1256	1.45792	0	3.99039	2.59435	10.4402	7.3854	2.05077	fracture
miR-1269a	5.83169	0.796438	11.3061	12.107	18.2703	7.3854	6.1523	fracture
miR-1276	5.10273	0	1.33013	13.8365	27.8405	1.2309	1.36718	fracture
miR-1277-5p	8.74753	0	3.32533	10.3774	12.1802	3.6927	1.36718	fracture
miR-128-2-5p	2.91584	0.796438	7.31572	12.9717	19.1404	1.2309	1.36718	fracture
miR-1289	1.45792	0.796438	5.32052	16.4309	20.8804	8.6163	4.10153	fracture
miR-1293	0	3.18575	1.33013	6.05348	18.2703	1.2309	1.36718	fracture
miR-1301-3p	1.45792	0	3.32533	3.45913	13.0502	10.4627	5.46871	fracture
miR-135a-3p	0	4.77863	0	9.51261	24.3605	4.30815	3.41795	fracture
miR-147a	2.18688	0	0.665065	3.45913	13.9203	9.8472	1.36718	fracture
miR-153-5p	2.18688	0.796438	13.3013	5.1887	46.9809	4.30815	2.05077	fracture
miR-181d-3p	10.2055	0	13.9664	19.89	26.9705	6.76995	4.78512	fracture
miR-183-3p	1.45792	3.18575	0.665065	1.72957	22.6204	4.30815	1.36718	fracture
miR-190a-3p	3.6448	0.796438	14.6314	22.4843	28.7105	3.07725	1.36718	fracture
miR-2113	0	3.98219	5.98559	2.59435	19.1404	5.53905	1.36718	fracture
miR-219a-2-3p	0.728961	0	0	11.2422	39.1507	1.84635	3.41795	fracture
miR-221-5p	3.6448	0.796438	7.98078	5.1887	32.1906	3.6927	6.1523	fracture
miR-23b-5p	10.9344	0	6.65065	14.7013	14.7903	8.6163	6.1523	fracture
miR-2909	0	1.59288	4.65546	8.64783	14.7903	3.07725	1.36718	fracture
miR-302d-5p	5.83169	0.796438	7.98078	6.91826	31.3206	3.07725	4.78512	fracture
miR-3116	1.45792	0	9.97598	6.91826	23.4904	5.53905	1.36718	fracture
miR-3117-5p	3.6448	0.796438	0.665065	10.3774	19.1404	3.6927	2.73436	fracture
miR-3129-3p	2.91584	0	1.9952	2.59435	40.0207	3.07725	4.10153	fracture
miR-3148	0.728961	2.38931	0	11.2422	31.3206	1.2309	2.73436	fracture
miR-3163	0	0.796438	5.32052	5.1887	19.1404	1.84635	3.41795	fracture
miR-3167	0	0	10.641	5.1887	23.4904	1.2309	2.05077	fracture
miR-329-5p	0.728961	7.16794	3.32533	17.2957	32.1906	9.23175	4.78512	fracture
miR-331-5p	0	0	5.98559	3.45913	28.7105	9.8472	6.83589	fracture
miR-337-5p	0.728961	14.3359	11.3061	16.4309	35.6707	12.9245	5.46871	fracture
miR-3616-3p	2.18688	0	11.9712	6.91826	16.5303	3.07725	3.41795	fracture
miR-3654	0.728961	6.3715	23.2773	19.0252	20.0104	6.1545	8.20307	fracture
miR-3655	5.10273	0	4.65546	20.7548	15.6603	2.4618	7.51948	fracture
miR-367-3p	0.728961	10.3537	4.65546	4.32391	19.1404	1.84635	1.36718	fracture
miR-369-5p	0.728961	3.18575	8.64585	8.64783	18.2703	6.1545	3.41795	fracture
miR-379-5p	6.56065	2.38931	0	4.32391	17.4003	2.4618	6.1523	fracture
miR-3938	0	0.796438	1.9952	6.05348	26.1005	4.9236	1.36718	fracture
miR-411-5p	2.91584	0	4.65546	9.51261	13.9203	9.8472	3.41795	fracture
miR-4256	0	3.18575	11.3061	7.78304	20.0104	8.6163	3.41795	fracture
miR-4264	2.18688	0.796438	11.3061	10.3774	24.3605	9.23175	2.05077	fracture
miR-4273	2.91584	0	1.9952	18.1604	10.4402	3.07725	1.36718	fracture
miR-4282	0	4.77863	5.32052	4.32391	1.74003	6.76995	3.41795	fracture
miR-4288	0	2.38931	2.66026	2.59435	5.2201	4.30815	1.36718	fracture
miR-4317	1.45792	0.796438	3.32533	10.3774	34.8006	1.84635	2.05077	fracture
miR-4328	2.91584	0.796438	0.665065	4.32391	30.4506	2.4618	1.36718	fracture
miR-433-3p	0	2.38931	5.32052	8.64783	13.9203	7.3854	3.41795	fracture
miR-433-5p	5.10273	0	1.33013	2.59435	20.8804	3.07725	1.36718	fracture
miR-4420	0.728961	0	0	4.32391	8.70016	3.07725	3.41795	fracture
miR-4432	0.728961	0	13.9664	14.7013	20.0104	3.07725	4.78512	fracture
miR-4470	0.728961	1.59288	14.6314	2.59435	34.8006	9.8472	3.41795	fracture
miR-4471	1.45792	0	3.99039	6.91826	35.6707	2.4618	1.36718	fracture
miR-448	2.18688	0	0.665065	6.91826	27.8405	3.6927	2.05077	fracture
miR-449c-5p	2.18688	0	10.641	6.91826	23.4904	5.53905	4.78512	fracture
miR-450a-5p	2.91584	0	3.32533	14.7013	17.4003	7.3854	2.05077	fracture
miR-452-5p	3.6448	0.796438	2.66026	1.72957	23.4904	6.1545	2.73436	fracture
miR-4657	2.91584	0	0	12.107	24.3605	8.6163	1.36718	fracture
miR-4659b-5p	4.37376	0	1.33013	6.91826	26.1005	1.2309	2.05077	fracture
miR-4675	4.37376	0.796438	6.65065	10.3774	18.2703	4.30815	2.73436	fracture
miR-4693-3p	0	7.16794	5.98559	14.7013	49.5909	6.76995	3.41795	fracture
miR-4711-3p	1.45792	0.796438	1.33013	8.64783	8.70016	6.1545	6.1523	fracture
miR-4718	0	0.796438	6.65065	6.91826	33.0606	2.4618	4.78512	fracture
miR-4744	0.728961	1.59288	5.98559	7.78304	23.4904	6.1545	1.36718	fracture
miR-4748	2.91584	0.796438	0.665065	15.5661	32.1906	3.07725	5.46871	fracture
miR-4788	0.728961	0	2.66026	5.1887	8.70016	7.3854	4.10153	fracture
miR-4789-3p	1.45792	0.796438	1.33013	6.05348	41.7608	3.6927	2.05077	fracture
miR-4802-3p	0.728961	0.796438	3.32533	4.32391	18.2703	2.4618	2.05077	fracture
miR-487a-5p	0.728961	1.59288	12.6362	22.4843	10.4402	7.3854	8.88666	fracture
miR-487b-3p	2.91584	0.796438	0.665065	3.45913	21.7504	3.07725	3.41795	fracture
miR-488-5p	0	1.59288	1.33013	6.91826	27.8405	2.4618	2.05077	fracture
miR-493-3p	4.37376	0	5.32052	19.0252	30.4506	5.53905	5.46871	fracture
miR-5004-5p	5.83169	0.796438	0	17.2957	20.0104	4.9236	2.73436	fracture
miR-5009-3p	0.728961	5.57506	9.31091	13.8365	25.2305	2.4618	2.05077	fracture
miR-503-3p	1.45792	2.38931	0.665065	5.1887	26.1005	1.2309	1.36718	fracture
miR-508-5p	1.45792	0	6.65065	1.72957	6.96013	2.4618	3.41795	fracture
miR-5089-3p	0	0	0	2.59435	8.70016	1.84635	3.41795	fracture
miR-509-5p	2.91584	0.796438	3.32533	6.91826	18.2703	4.30815	4.10153	fracture
miR-515-3p	0.728961	1.59288	4.65546	7.78304	28.7105	1.84635	1.36718	fracture
miR-515-5p	1.45792	0	13.3013	13.8365	33.9306	4.30815	2.05077	fracture
miR-516a-3p	5.83169	0	9.97598	5.1887	9.57018	6.1545	2.73436	fracture
miR-516a-5p	1.45792	0.796438	5.98559	8.64783	14.7903	3.07725	2.73436	fracture
miR-5191	10.2055	0	22.6122	36.3209	32.1906	11.0781	4.10153	fracture
miR-519c-3p	0.728961	0	0.665065	3.45913	29.5805	3.07725	2.05077	fracture
miR-521	5.83169	0	9.97598	8.64783	24.3605	4.9236	2.05077	fracture
miR-523-3p	0	0	9.31091	3.45913	14.7903	3.6927	2.05077	fracture
miR-542-3p	0	3.18575	0.665065	6.05348	33.9306	4.30815	10.2538	fracture
miR-543	0	0.796438	1.9952	11.2422	23.4904	1.84635	4.78512	fracture
miR-548av-5p	0	0	0.665065	2.59435	15.6603	9.8472	3.41795	fracture
miR-548k	0.728961	0	3.99039	3.45913	20.8804	3.6927	2.73436	fracture
miR-548v	0.728961	0	0	3.45913	26.1005	2.4618	1.36718	fracture
miR-550b-2-5p	0.728961	1.59288	4.65546	6.91826	19.1404	1.2309	3.41795	fracture
miR-551b-3p	7.28961	0.796438	5.32052	22.4843	17.4003	1.2309	4.78512	fracture
miR-552-5p	0	0	7.31572	11.2422	16.5303	6.1545	2.05077	fracture
miR-557	4.37376	0	3.99039	4.32391	35.6707	4.30815	2.05077	fracture
miR-5684	0.728961	0	12.6362	6.91826	10.4402	4.9236	3.41795	fracture
miR-579-3p	5.10273	0.796438	3.32533	3.45913	37.4107	1.84635	2.05077	fracture
miR-587	0	0	3.99039	2.59435	19.1404	1.2309	1.36718	fracture
miR-588	0.728961	0	0	4.32391	26.1005	4.30815	2.73436	fracture
miR-589-3p	2.18688	0	11.9712	2.59435	16.5303	12.309	2.05077	fracture
miR-593-3p	1.45792	3.18575	0	10.3774	6.09011	1.2309	5.46871	fracture
miR-598-5p	3.6448	0	10.641	16.4309	20.0104	7.3854	1.36718	fracture
miR-607	1.45792	0	7.98078	10.3774	36.5407	4.30815	2.73436	fracture
miR-614	2.18688	0	16.6266	20.7548	30.4506	8.00085	6.1523	fracture
miR-624-3p	0	5.57506	3.99039	20.7548	43.5008	6.1545	5.46871	fracture
miR-627-3p	0	1.59288	3.32533	1.72957	22.6204	2.4618	1.36718	fracture
miR-642a-5p	6.56065	0	2.66026	1.72957	29.5805	1.2309	2.05077	fracture
miR-6499-3p	0.728961	0	10.641	13.8365	21.7504	5.53905	3.41795	fracture
miR-6507-5p	0.728961	1.59288	5.32052	3.45913	17.4003	6.1545	2.05077	fracture
miR-6508-5p	0.728961	3.18575	5.98559	9.51261	30.4506	3.6927	2.05077	fracture
miR-6509-5p	0	0	5.32052	8.64783	5.2201	10.4627	2.05077	fracture
miR-6514-5p	0.728961	3.98219	6.65065	8.64783	22.6204	1.84635	6.1523	fracture
miR-6516-5p	0.728961	2.38931	0	7.78304	11.3102	2.4618	2.05077	fracture
miR-654-3p	0.728961	0	15.2965	9.51261	21.7504	11.6936	3.41795	fracture
miR-656-5p	0.728961	3.18575	3.99039	8.64783	23.4904	4.30815	6.83589	fracture
miR-664b-5p	2.91584	0.796438	11.3061	19.89	17.4003	1.84635	1.36718	fracture
miR-6739-3p	4.37376	0	2.66026	2.59435	10.4402	4.9236	1.36718	fracture
miR-6759-3p	24.0557	0.796438	8.64585	33.7265	26.1005	28.3107	13.6718	fracture
miR-676-3p	5.10273	8.76081	0.665065	11.2422	30.4506	6.1545	2.05077	fracture
miR-6767-5p	20.4109	0	14.6314	49.2926	47.8509	10.4627	4.10153	fracture
miR-6773-3p	0.728961	7.16794	1.9952	4.32391	21.7504	3.07725	2.73436	fracture
miR-6783-3p	0.728961	1.59288	6.65065	6.91826	13.0502	3.07725	3.41795	fracture
miR-6786-3p	5.10273	0.796438	13.3013	11.2422	25.2305	4.9236	1.36718	fracture
miR-6806-3p	0.728961	0.796438	12.6362	15.5661	21.7504	3.6927	4.78512	fracture
miR-6817-5p	0	3.98219	5.32052	5.1887	26.9705	5.53905	2.73436	fracture
miR-6822-5p	0.728961	4.77863	19.952	9.51261	26.9705	15.3863	8.20307	fracture
miR-6830-3p	2.18688	0	5.98559	14.7013	24.3605	5.53905	1.36718	fracture
miR-6843-3p	10.9344	4.77863	0.665065	20.7548	25.2305	7.3854	7.51948	fracture
miR-6854-3p	1.45792	0	8.64585	6.05348	20.8804	6.76995	6.1523	fracture
miR-6855-3p	4.37376	0.796438	1.9952	16.4309	19.1404	9.8472	8.88666	fracture
miR-6855-5p	8.74753	0	1.33013	12.9717	22.6204	12.9245	4.78512	fracture
miR-6866-3p	1.45792	0.796438	4.65546	4.32391	21.7504	1.84635	2.05077	fracture
miR-6868-3p	10.9344	0.796438	11.3061	6.91826	12.1802	4.30815	2.73436	fracture
miR-6878-5p	0	1.59288	7.98078	15.5661	44.3708	3.6927	5.46871	fracture
miR-6888-3p	0.728961	0	12.6362	2.59435	25.2305	2.4618	3.41795	fracture
miR-7154-3p	10.9344	0.796438	9.31091	4.32391	32.1906	5.53905	8.88666	fracture
miR-758-3p	3.6448	0	0	6.05348	23.4904	1.2309	3.41795	fracture
miR-758-5p	2.91584	0	12.6362	8.64783	20.0104	3.07725	4.10153	fracture
miR-7705	2.91584	0.796438	5.98559	6.91826	52.201	10.4627	3.41795	fracture
miR-8057	2.91584	6.3715	0	17.2957	34.8006	3.6927	5.46871	fracture
miR-8068	0	2.38931	1.33013	5.1887	25.2305	1.2309	1.36718	fracture
miR-8088	0.728961	0	5.32052	4.32391	15.6603	6.76995	5.46871	fracture
miR-873-3p	1.45792	0	2.66026	4.32391	13.9203	2.4618	3.41795	fracture
miR-888-5p	1.45792	0.796438	6.65065	14.7013	26.9705	1.84635	2.73436	fracture
miR-892c-3p	1.45792	0	1.33013	7.78304	24.3605	4.30815	4.10153	fracture
miR-92a-1-5p	0.728961	0	0	3.45913	25.2305	1.84635	1.36718	fracture
miR-92a-2-5p	1.45792	1.59288	0	10.3774	11.3102	1.84635	2.05077	fracture
miR-934	0	0	1.33013	14.7013	10.4402	3.07725	1.36718	fracture
miR-96-5p	0	1.59288	3.99039	1.72957	42.6308	4.30815	4.10153	fracture
HK_ACTB	0	0.796438	1.33013	0.864783	13.0502	1.2309	1.36718
let-7f-2-3p	5.83169	0	2.66026	0	38.2807	2.4618	1.36718
miR-100-3p	0.728961	0	3.99039	0	6.09011	0	0
miR-105-3p	3.6448	0	0	0	34.8006	4.30815	0
miR-1179	0	0	0	0	3.48006	0.61545	1.36718
miR-1182	1.45792	0	8.64585	16.4309	33.9306	3.6927	0
miR-1183	7.28961	0	3.99039	8.64783	5.2201	0	0
miR-1185-1-3p	0	0	5.32052	0	41.7608	0	0
miR-1185-2-3p	0	0	1.9952	0	25.2305	0	0
miR-1243	0	0	3.32533	0	25.2305	0	1.36718
miR-1252-5p	3.6448	0	5.98559	0	34.8006	1.84635	0
miR-1257	1.45792	8.76081	0	4.32391	16.5303	0	1.36718
miR-1258	0	0	2.66026	0	26.1005	0.61545	0
miR-1261	0.728961	0	5.32052	11.2422	13.9203	3.07725	0
miR-1262	0	0	5.32052	2.59435	18.2703	0	0.683589
miR-1264	2.91584	0	3.32533	0	16.5303	4.30815	2.05077
miR-1270	0.728961	3.18575	3.32533	8.64783	23.4904	4.30815	0
miR-1272	1.45792	2.38931	0	5.1887	13.9203	4.9236	0.683589
miR-1278	0	0	0	0	23.4904	1.84635	0
miR-1294	7.28961	0.796438	2.66026	4.32391	10.4402	1.84635	0
miR-1297	6.56065	0.796438	8.64585	9.51261	14.7903	0	0.683589
miR-1298-5p	0	2.38931	1.9952	0	16.5303	1.2309	4.78512
miR-1305	0.728961	1.59288	1.9952	0	26.9705	2.4618	0
miR-130a-5p	2.18688	0	5.32052	8.64783	16.5303	0	0
miR-1323	1.45792	0	0.665065	0	23.4904	1.84635	0
miR-1324	0	0	3.32533	0	26.1005	0	0
miR-135a-5p	5.83169	0	3.99039	0	21.7504	3.6927	2.73436
miR-137	0	1.59288	1.33013	0	36.5407	3.6927	0
miR-138-2-3p	0	3.18575	0	0	26.9705	3.6927	1.36718
miR-153-3p	5.10273	0.796438	4.65546	11.2422	20.8804	0	7.51948
miR-1537-3p	5.10273	0	7.31572	11.2422	18.2703	1.84635	0
miR-1537-5p	2.18688	0.796438	1.9952	0	29.5805	2.4618	1.36718
miR-154-3p	2.18688	0	2.66026	0	32.1906	1.84635	0
miR-182-3p	2.18688	6.3715	0	4.32391	27.8405	4.9236	0
miR-190b	2.18688	0.796438	3.99039	2.59435	28.7105	0.61545	0
miR-1911-5p	1.45792	0.796438	10.641	0	13.0502	3.6927	5.46871
miR-199b-5p	7.28961	3.18575	0	9.51261	32.1906	0	2.05077
miR-203b-3p	2.91584	0.796438	0	0.864783	19.1404	0	0
miR-2052	0	0	2.66026	0	12.1802	0.61545	0
miR-2053	0	0	0	3.45913	20.8804	0	0
miR-205-3p	8.74753	0.796438	11.3061	0.864783	37.4107	3.6927	1.36718
miR-2054	0	1.59288	1.9952	2.59435	20.8804	0	0
miR-208b-3p	0	3.98219	8.64585	12.107	19.1404	1.84635	0.683589
miR-20b-3p	0	0	0	6.91826	16.5303	0	0.683589
miR-215-3p	0	0	8.64585	7.78304	20.0104	0	4.10153
miR-216b-3p	0	0.796438	0	3.45913	23.4904	0	3.41795
miR-219b-3p	3.6448	6.3715	0.665065	0	23.4904	4.9236	3.41795
miR-224-3p	1.45792	1.59288	0	0	18.2703	3.6927	2.73436
miR-2355-3p	5.10273	0	0	0.864783	4.35008	2.4618	0
miR-2681-3p	1.45792	0	0	14.7013	9.57018	2.4618	0.683589
miR-27b-5p	1.45792	2.38931	0	0.864783	11.3102	3.6927	6.83589
miR-302a-5p	2.18688	0	1.33013	0	12.1802	4.30815	0.683589
miR-302b-5p	0	0	2.66026	0	31.3206	4.30815	2.05077
miR-302c-5p	0.728961	0	3.99039	6.91826	18.2703	0.61545	0
miR-3118	0	0	0	0	1.74003	1.84635	0
miR-3121-5p	0.728961	0	0	0	15.6603	1.84635	0
miR-3123	3.6448	0	1.9952	0	22.6204	2.4618	2.05077
miR-3128	0	1.59288	1.9952	0.864783	11.3102	2.4618	2.73436
miR-3133	0	0	5.98559	0	28.7105	0	0
miR-3134	0	0	1.9952	0	17.4003	0	0.683589
miR-3136-5p	0	0	0	5.1887	13.9203	0	2.73436
miR-3142	2.18688	0	9.31091	6.91826	9.57018	0	1.36718
miR-3143	0	0	0	0	20.8804	0	0
miR-3146	1.45792	0	0.665065	0	13.9203	6.1545	1.36718
miR-3164	0	0	3.32533	0	22.6204	0	0
miR-3171	1.45792	0	7.98078	0	26.1005	1.84635	0
miR-3174	0	1.59288	1.9952	3.45913	16.5303	3.6927	0.683589
miR-3182	1.45792	0.796438	3.32533	2.59435	17.4003	0.61545	0.683589
miR-3186-5p	0	1.59288	5.98559	12.9717	26.9705	0.61545	0.683589
miR-3189-3p	0.728961	8.76081	2.66026	11.2422	32.1906	4.30815	0.683589
miR-3193	2.91584	0	0.665065	0	28.7105	3.07725	0
miR-3199	0.728961	4.77863	1.33013	4.32391	10.4402	2.4618	0.683589
miR-3201	0	0	4.65546	5.1887	13.0502	0	0
miR-32-3p	5.83169	0	0	14.7013	22.6204	1.84635	0
miR-325	0	0	0	6.05348	25.2305	5.53905	0
miR-3605-5p	1.45792	0.796438	0	4.32391	27.8405	1.2309	0.683589
miR-3606-3p	0	0	5.98559	6.05348	19.1404	0	2.05077
miR-3606-5p	0	0	0.665065	0	19.1404	0	0
miR-3607-3p	9.47649	0.796438	0	0	21.7504	1.84635	1.36718
miR-3607-5p	1.45792	0.796438	5.98559	0	39.1507	4.30815	2.73436
miR-3609	0	0	4.65546	1.72957	27.8405	4.9236	0
miR-3611	5.83169	0	14.6314	0	20.8804	1.84635	1.36718
miR-3617-5p	5.83169	0.796438	11.3061	19.0252	15.6603	3.07725	0
miR-3618	0	0	2.66026	0	27.8405	0.61545	0
miR-3650	0	0	3.99039	0	10.4402	2.4618	1.36718
miR-3653	2.18688	0	13.3013	0	24.3605	2.4618	2.73436
miR-3657	1.45792	2.38931	0.665065	2.59435	18.2703	3.07725	0
miR-3659	0	0	7.98078	4.32391	12.1802	0.61545	0
miR-3662	0	0	3.99039	0	24.3605	0	0
miR-3664-5p	0	0	0	17.2957	19.1404	3.6927	0
miR-3668	2.18688	0	5.98559	0	16.5303	1.2309	0
miR-3671	2.18688	0	2.66026	0	19.1404	0.61545	0
miR-3672	4.37376	0	0	0	19.1404	2.4618	0.683589
miR-3674	1.45792	0	0	0	39.1507	4.30815	0
miR-3675-3p	1.45792	0	2.66026	0.864783	29.5805	2.4618	0.683589
miR-3675-5p	0	0	0	6.05348	13.9203	0	0
miR-3680-3p	2.18688	0.796438	1.33013	12.9717	14.7903	0	1.36718
miR-3680-5p	0.728961	0	5.32052	14.7013	6.96013	11.6936	0.683589
miR-3683	0	0	0	0	16.5303	0	0
miR-3684	0	1.59288	9.31091	5.1887	33.0606	4.30815	0
miR-3686	0	3.18575	3.32533	0	29.5805	1.84635	0
miR-3689b-3p	3.6448	1.59288	0	6.91826	15.6603	6.76995	0.683589
miR-3689f	0	3.18575	0.665065	0	33.9306	1.84635	1.36718
miR-3690	0	3.18575	3.99039	10.3774	25.2305	0.61545	3.41795
miR-369-3p	0.728961	0.796438	2.66026	0	29.5805	0	2.05077
miR-373-3p	2.18688	0	3.99039	0.864783	22.6204	0.61545	1.36718
miR-376b-3p	1.45792	0	0	0	29.5805	1.84635	0
miR-377-5p	2.91584	0.796438	5.32052	22.4843	9.57018	5.53905	0
miR-379-3p	0	0	0	0	26.1005	0	2.05077
miR-380-3p	0	0.796438	2.66026	6.91826	11.3102	0	0
miR-382-3p	0	7.16794	3.99039	10.3774	33.9306	1.84635	0
miR-383-5p	0	1.59288	10.641	8.64783	19.1404	1.84635	0.683589
miR-384	0	0	4.65546	6.05348	16.5303	0	0
miR-3908	0	0	0	0	12.1802	0	0
miR-3910	0.728961	0	5.98559	2.59435	19.1404	0	4.78512
miR-3913-5p	0.728961	0	7.31572	4.32391	12.1802	0	0
miR-3914	1.45792	0	0.665065	6.05348	17.4003	5.53905	0.683589
miR-3915	5.10273	0	0	0	23.4904	0	1.36718
miR-3916	1.45792	0	0	0	14.7903	0	0.683589
miR-3920	0	1.59288	0	0.864783	13.0502	3.07725	3.41795
miR-3923	0	0	0	11.2422	32.1906	4.9236	0
miR-3924	4.37376	2.38931	0	0	17.4003	2.4618	1.36718
miR-3925-5p	0.728961	0	5.32052	12.9717	6.09011	3.07725	0
miR-3927-5p	0.728961	1.59288	8.64585	5.1887	16.5303	0	2.73436
miR-3929	0.728961	0	3.32533	0	33.9306	1.84635	0
miR-3935	8.01857	0	0	7.78304	26.1005	1.84635	0.683589
miR-3941	0.728961	1.59288	3.99039	0.864783	11.3102	0.61545	0
miR-3942-5p	2.18688	0	3.32533	0	13.9203	0	0
miR-3973	0	0.796438	5.32052	11.2422	24.3605	1.84635	0
miR-3974	0	0	1.33013	0	40.8908	3.07725	0.683589
miR-3976	0.728961	0	7.31572	0	26.9705	1.2309	0
miR-409-5p	0	0	4.65546	0	20.8804	3.07725	3.41795
miR-411-3p	9.47649	0	0	0	26.9705	8.00085	1.36718
miR-412-5p	0	0.796438	0	0	18.2703	0	0
miR-4272	2.18688	0.796438	3.99039	0.864783	39.1507	10.4627	0.683589
miR-4280	1.45792	0	0	5.1887	23.4904	1.84635	0
miR-4289	1.45792	0	0	0	6.09011	0	2.73436
miR-429	0	0	0	0	33.0606	8.6163	0
miR-4300	3.6448	0	2.66026	2.59435	6.96013	1.2309	0.683589
miR-4301	0.728961	0.796438	3.99039	5.1887	13.0502	3.6927	0.683589
miR-4320	0.728961	2.38931	8.64585	1.72957	18.2703	1.2309	0
miR-432-5p	0	0	1.33013	0.864783	28.7105	3.07725	0
miR-4421	1.45792	0.796438	3.99039	12.9717	27.8405	1.2309	0
miR-4422	0.728961	0	5.32052	5.1887	24.3605	11.0781	0.683589
miR-4424	0	0	7.31572	1.72957	40.8908	1.84635	0.683589
miR-4427	0	0	2.66026	0	28.7105	1.84635	0
miR-4431	0.728961	0	0	0	24.3605	1.84635	0
miR-4434	1.45792	0	0	3.45913	33.9306	0	2.73436
miR-4439	0	0	0	0	21.7504	0	2.73436
miR-4452	1.45792	0	2.66026	0	8.70016	0	0.683589
miR-4453	2.91584	0	0	1.72957	14.7903	3.6927	0
miR-4457	0	0	0.665065	11.2422	53.941	9.23175	0
miR-4460	0	0	2.66026	4.32391	11.3102	0	0.683589
miR-4461	0.728961	0	0	0	6.96013	2.4618	0.683589
miR-4462	9.47649	0	1.9952	8.64783	52.201	0	0.683589
miR-4464	0	0	1.33013	0	13.0502	0	2.05077
miR-4465	0	2.38931	1.33013	10.3774	36.5407	2.4618	0.683589
miR-4477a	0	0.796438	0	4.32391	33.9306	1.84635	0
miR-4477b	0	0	7.98078	8.64783	25.2305	0	0
miR-4480	2.18688	0.796438	0	0	29.5805	1.2309	0
miR-4482-3p	1.45792	0	1.9952	0	13.9203	0	0.683589
miR-4482-5p	0.728961	3.18575	2.66026	0	13.9203	3.6927	0
miR-4491	3.6448	0	5.98559	0	26.1005	3.6927	0
miR-4495	0	0	2.66026	0	21.7504	1.2309	2.05077
miR-4501	0	3.98219	1.33013	0	24.3605	0	0.683589
miR-4503	0	3.18575	5.32052	0	6.96013	0	0
miR-4504	0	0	0	0	19.1404	0	0
miR-4509	0	0	0	0	7.83015	0	0
miR-450a-1-3p	0	0	0	0	12.1802	2.4618	0.683589
miR-450a-2-3p	0	0	1.33013	0.864783	22.6204	1.84635	0
miR-450b-3p	0.728961	0.796438	0	6.91826	30.4506	0	0
miR-450b-5p	0	0	1.33013	0	38.2807	0	1.36718
miR-4510	1.45792	0	3.32533	7.78304	13.9203	7.3854	0
miR-4517	1.45792	0	7.98078	16.4309	23.4904	0	2.73436
miR-4518	0.728961	3.98219	0	0	45.2408	0.61545	8.88666
miR-451b	0	3.18575	0	0	6.96013	0	0
miR-4521	0.728961	3.18575	6.65065	6.91826	13.9203	0	0
miR-452-3p	2.18688	0.796438	0	2.59435	21.7504	0	3.41795
miR-4528	0	0	0	0	13.9203	3.6927	0
miR-4536-5p	0	0.796438	1.33013	0	53.071	1.2309	0
miR-4540	2.18688	3.18575	0	0	19.1404	1.84635	0
miR-454-3p	0.728961	0.796438	0.665065	0	25.2305	3.07725	0
miR-454-5p	0.728961	3.98219	3.99039	19.0252	14.7903	4.30815	0.683589
miR-4639-5p	0	0	0	0	13.0502	0	0.683589
miR-4645-3p	0	0	3.32533	0	20.0104	6.76995	0
miR-4650-3p	0	0	0	0	11.3102	0	1.36718
miR-4653-5p	0.728961	4.77863	2.66026	0	19.1404	4.9236	4.10153
miR-4659a-5p	0	0	0	0	6.96013	8.00085	0
miR-4662a-3p	0	0	4.65546	0	20.0104	0	0
miR-4666a-5p	0	0	1.9952	0	17.4003	0.61545	2.05077
miR-4666b	0	0	4.65546	0	14.7903	3.07725	0
miR-4671-5p	0	0	6.65065	3.45913	29.5805	0.61545	0
miR-4677-3p	2.91584	0	0	9.51261	23.4904	0.61545	0
miR-4678	0	0.796438	3.32533	0	11.3102	0.61545	0
miR-4679	2.18688	0	6.65065	17.2957	30.4506	4.30815	0.683589
miR-4680-3p	0	0	2.66026	0	17.4003	0	0
miR-4680-5p	5.10273	0	0	0	17.4003	0	2.73436
miR-4686	0.728961	0	1.9952	1.72957	18.2703	0.61545	0
miR-4694-5p	2.18688	0	0	0	11.3102	1.84635	0
miR-4698	0	0	6.65065	0	36.5407	0	2.05077
miR-4703-5p	0	0	0	0	16.5303	0	0
miR-4705	5.10273	0.796438	15.2965	11.2422	15.6603	3.6927	0
miR-4709-3p	1.45792	0	9.97598	0	15.6603	2.4618	0
miR-4709-5p	0	1.59288	4.65546	3.45913	32.1906	2.4618	0
miR-4712-5p	2.18688	0	0.665065	0	26.1005	0	0
miR-4714-5p	0	0	0	0	26.9705	0.61545	0
miR-4719	0	0	2.66026	0	6.96013	3.07725	0.683589
miR-4720-5p	0	0	1.33013	0	48.7209	0	0
miR-4724-3p	3.6448	0	2.66026	4.32391	12.1802	0.61545	0
miR-4729	0	0	1.9952	4.32391	11.3102	0	0
miR-4733-3p	2.91584	1.59288	0	0	16.5303	0	0
miR-4735-5p	1.45792	0	6.65065	7.78304	23.4904	1.84635	0
miR-4742-5p	5.83169	0.796438	7.98078	1.72957	22.6204	7.3854	0
miR-4752	0	0.796438	9.97598	0	31.3206	3.6927	2.05077
miR-4759	2.18688	0	5.32052	9.51261	19.1404	1.84635	0
miR-4762-5p	0	2.38931	11.3061	0.864783	24.3605	0.61545	2.05077
miR-4765	0	0	0	0	28.7105	0	0
miR-4766-3p	0.728961	0	1.33013	6.05348	11.3102	3.6927	0
miR-4766-5p	7.28961	4.77863	0	0	24.3605	15.3863	9.57025
miR-4768-5p	4.37376	1.59288	0.665065	0.864783	25.2305	3.07725	2.73436
miR-4770	3.6448	0.796438	1.33013	0.864783	14.7903	3.6927	1.36718
miR-4771	1.45792	0	2.66026	3.45913	15.6603	0	1.36718
miR-4772-5p	0	2.38931	0.665065	0	13.9203	4.9236	0
miR-4774-3p	0	0	11.3061	3.45913	16.5303	1.84635	0
miR-4774-5p	0	0	1.33013	0	16.5303	4.30815	0
miR-4775	0.728961	0	3.99039	0	18.2703	0	0
miR-4777-3p	4.37376	0	0	0	26.1005	0	0
miR-4777-5p	0	0	7.31572	0	19.1404	2.4618	0
miR-4779	2.18688	0	6.65065	0	11.3102	1.2309	0
miR-4781-3p	3.6448	0	0	12.9717	36.5407	1.84635	0.683589
miR-4782-5p	0	2.38931	0	4.32391	2.61005	0	0
miR-4796-5p	0	0	0	5.1887	16.5303	0	0
miR-4799-5p	4.37376	0	1.9952	0.864783	22.6204	1.2309	0.683589
miR-4801	0	0	0	0	33.0606	0	4.10153
miR-4802-5p	1.45792	0.796438	0.665065	1.72957	24.3605	0	1.36718
miR-4804-5p	1.45792	0	0	0	18.2703	0.61545	0
miR-485-5p	0	2.38931	5.98559	27.673	32.1906	0	2.73436
miR-487a-3p	3.6448	0	0	2.59435	22.6204	0.61545	0.683589
miR-488-3p	0	0	0	0	13.9203	0	0
miR-489-3p	0.728961	3.98219	4.65546	4.32391	0.870016	9.8472	0
miR-491-3p	0	0	0	0	13.9203	7.3854	3.41795
miR-493-5p	0	0	1.9952	0	4.35008	1.84635	1.36718
miR-494-5p	0	3.98219	7.31572	0	14.7903	3.07725	2.05077
miR-495-5p	2.91584	0.796438	5.98559	3.45913	16.5303	0.61545	0.683589
miR-496	2.91584	0	3.99039	0	13.0502	2.4618	0.683589
miR-4999-5p	1.45792	0.796438	1.33013	0	9.57018	0.61545	2.05077
miR-499b-3p	2.18688	0	0	0	13.0502	1.2309	0
miR-5002-5p	2.18688	0	7.98078	0	33.0606	2.4618	0
miR-5003-3p	0	0	0.665065	0	21.7504	0	0
miR-5003-5p	0	2.38931	3.99039	0	43.5008	4.9236	1.36718
miR-5007-3p	2.18688	0	0	6.91826	17.4003	1.2309	0
miR-5007-5p	1.45792	0	6.65065	3.45913	20.8804	0.61545	0
miR-5011-5p	2.18688	0	5.98559	9.51261	22.6204	0.61545	2.73436
miR-506-5p	1.45792	0	0	0	12.1802	0	0
miR-507	0	0	0	0	19.1404	0	0.683589
miR-508-3p	0	0	1.33013	2.59435	26.1005	0	1.36718
miR-509-3-5p	2.18688	0	0	3.45913	22.6204	0	1.36718
miR-509-3p	0.728961	0	1.33013	7.78304	23.4904	0	1.36718
miR-5094	2.91584	0.796438	1.33013	5.1887	26.1005	0	2.73436
miR-510-5p	3.6448	3.98219	0.665065	6.05348	22.6204	2.4618	0.683589
miR-512-3p	0	1.59288	5.32052	6.91826	10.4402	5.53905	0
miR-513b-3p	1.45792	0	5.32052	7.78304	26.1005	3.07725	0
miR-513b-5p	0	1.59288	7.98078	11.2422	12.1802	0	0
miR-513c-5p	1.45792	0	1.33013	6.91826	18.2703	0	0
miR-514a-3p	0.728961	2.38931	1.9952	0	25.2305	4.30815	5.46871
miR-514a-5p	1.45792	2.38931	0.665065	0	24.3605	0	0
miR-514b-5p	0.728961	0	6.65065	0	13.9203	0	0
miR-516b-5p	0.728961	0	1.33013	5.1887	24.3605	4.9236	0.683589
miR-517c-3p	0	0	0	9.51261	17.4003	0	0.683589
miR-5186	0	0	0	10.3774	20.8804	1.2309	0
miR-5187-3p	5.10273	3.98219	0.665065	11.2422	35.6707	0	3.41795
miR-518c-3p	0	0	7.31572	16.4309	26.1005	5.53905	0.683589
miR-5197-3p	0	0.796438	3.32533	0	25.2305	6.76995	0
miR-5197-5p	0	0.796438	4.65546	4.32391	15.6603	4.9236	0.683589
miR-520g-5p	0.728961	0	0	7.78304	6.96013	0	1.36718
miR-522-3p	0	0	1.33013	1.72957	23.4904	1.84635	0
miR-539-5p	0	1.59288	0.665065	6.91826	24.3605	2.4618	0.683589
miR-544a	2.91584	0	2.66026	5.1887	33.0606	0	2.73436
miR-544b	0.728961	6.3715	6.65065	6.91826	36.5407	2.4618	0
miR-545-5p	0	0	0	0	30.4506	0	0
miR-548ab	4.37376	0	0	0	18.2703	0.61545	0
miR-548ag	0.728961	2.38931	4.65546	6.05348	30.4506	3.07725	0
miR-548ao-5p	2.91584	3.98219	0	10.3774	20.8804	0	0
miR-548ba	0.728961	0	0	6.91826	1.74003	0	0
miR-548l	0.728961	0	0	8.64783	23.4904	0	0
miR-548m	0	0.796438	1.33013	0.864783	33.0606	0	1.36718
miR-551b-5p	0.728961	3.98219	1.33013	0.864783	13.9203	3.6927	0.683589
miR-552-3p	1.45792	3.18575	0.665065	14.7013	21.7504	0.61545	1.36718
miR-553	0	0	0	7.78304	42.6308	0	0.683589
miR-555	0	0.796438	4.65546	29.4026	37.4107	2.4618	0
miR-5579-5p	2.18688	0.796438	0	9.51261	7.83015	4.30815	0.683589
miR-558	4.37376	0.796438	3.32533	0.864783	38.2807	4.30815	0
miR-5581-3p	4.37376	3.18575	0.665065	0	24.3605	1.84635	3.41795
miR-5581-5p	1.45792	0	8.64585	5.1887	13.0502	5.53905	0.683589
miR-5585-5p	2.18688	0	8.64585	0	14.7903	5.53905	0
miR-5586-3p	1.45792	0	0.665065	0	13.0502	1.84635	0.683589
miR-5586-5p	3.6448	0	1.33013	5.1887	20.0104	0.61545	0
miR-559	2.18688	0	2.66026	6.05348	20.8804	6.1545	0
miR-5590-5p	0	0	0	6.05348	18.2703	2.4618	0
miR-562	0	0	0	5.1887	12.1802	0	0
miR-5680	0	1.59288	3.32533	0	29.5805	3.07725	0.683589
miR-5687	0	0.796438	0	0	18.2703	0.61545	0
miR-5688	2.18688	0.796438	4.65546	0	7.83015	5.53905	0
miR-5689	4.37376	0	8.64585	0.864783	14.7903	4.9236	5.46871
miR-569	2.91584	0	5.98559	3.45913	14.7903	3.07725	0.683589
miR-5691	9.47649	0	3.99039	21.6196	29.5805	3.6927	0
miR-5692a	8.01857	0	3.32533	0	9.57018	4.30815	0.683589
miR-5692b	0	0.796438	4.65546	12.107	19.1404	0	0
miR-5692c	2.91584	0	0	0	12.1802	0	0
miR-5695	5.10273	0	5.32052	0	17.4003	0.61545	2.05077
miR-5696	1.45792	0	2.66026	0	10.4402	1.2309	1.36718
miR-5697	0	0	3.99039	0	27.8405	1.84635	1.36718
miR-5700	0	0	3.99039	4.32391	6.09011	0	0
miR-5701	0	1.59288	2.66026	9.51261	13.0502	0	0
miR-5702	5.83169	1.59288	0	0	9.57018	0	1.36718
miR-5704	1.45792	0	0	2.59435	21.7504	1.84635	0.683589
miR-5705	2.91584	0.796438	5.32052	9.51261	15.6603	0.61545	1.36718
miR-5706	0	0	7.31572	11.2422	6.09011	0.61545	1.36718
miR-5707	0	0	0	0	14.7903	3.07725	0
miR-573	0	0	4.65546	7.78304	33.9306	1.2309	0
miR-577	0	0	2.66026	6.91826	13.0502	0	0.683589
miR-578	2.91584	0	1.9952	0	7.83015	1.84635	1.36718
miR-580-5p	8.01857	0.796438	0.665065	4.32391	32.1906	4.9236	0
miR-581	0	0	1.9952	2.59435	16.5303	1.2309	0
miR-582-5p	2.91584	0	2.66026	0	20.8804	1.84635	0.683589
miR-585-3p	0.728961	0.796438	0.665065	4.32391	18.2703	0	0
miR-586	2.18688	0.796438	0	0	11.3102	1.84635	0
miR-590-3p	0.728961	0.796438	0	6.05348	17.4003	0.61545	1.36718
miR-591	3.6448	1.59288	0	26.8083	16.5303	3.6927	0.683589
miR-592	3.6448	0	1.9952	0	4.35008	0	0
miR-597-3p	0	2.38931	0	2.59435	22.6204	0	2.05077
miR-606	1.45792	0	1.9952	0	12.1802	0	0
miR-6073	0	0	0	1.72957	22.6204	0	0.683589
miR-6082	0	0	3.32533	14.7013	7.83015	1.84635	0
miR-6083	1.45792	0.796438	3.32533	14.7013	3.48006	1.2309	0
miR-609	0	0.796438	3.32533	3.45913	22.6204	0	1.36718
[truncated: 98 more rows]

## Sheet: Table 3
Gene targets of differentially expressed miRNAs in TFM mice. Gene targets of miRNAs differentially expressed in TFM are compiled from miRTarBase (all experimentally validated), TargetScan (aggregate PCT > 0.9), and the common targets between databases.
Common Targets	TargetScan Targets	miRTarBase Targets
Gene ID	Gene ID	Gene ID
abca1	AADAT	0610031J06Rik
abcg1	AAK1	1190002N15Rik
abhd5	ABAT	1200014J11Rik
abi2	ABCA1	1500009C09Rik
abl2	ABCA9	1600012H06Rik
acap2	ABCB9	1700025G04Rik
acbd5	ABCC1	1700037H04Rik
acsl3	ABCC5	1700052N19Rik
acvr1b	ABCG1	1810013L24Rik
adam17	ABHD13	2010107E04Rik
adam19	ABHD2	2010107G23Rik
adamts9	ABHD5	2010315B03Rik
adipor2	ABI2	2310030G06Rik
aff4	ABL2	2310035C23Rik
agfg1	AC026202.1	2510009E07Rik
agfg2	AC068987.1	2510039O18Rik
ago1	AC104841.2	2610002M06Rik
ago3	AC137932.1	2610301B20Rik
agpat6	AC140061.12	2700081O15Rik
ahcyl2	ACAP2	2810006K23Rik
ajuba	ACBD5	2810055G20Rik
ak4	ACER2	2810474O19Rik
akt3	ACIN1	3632451O06Rik
aldh6a1	ACSL3	4921536K21Rik
ankib1	ACSL6	4930402H24Rik
ankrd13b	ACTC1	4930506M07Rik
ankrd9	ACTR3	4930519G04Rik
anp32e	ACTRT3	4930563E22Rik
ap3m1	ACVR1	4931406C07Rik
apba1	ACVR1B	4931406P16Rik
apc	ACVR1C	4931428F04Rik
apcdd1	ACVR2B	4933411K20Rik
apln	ADAM12	5730455P16Rik
app	ADAM17	6030458C11Rik
appl1	ADAM19	8430427H17Rik
arhgef15	ADAM9	9330159F19Rik
arhgef26	ADAMTS1	9430020K01Rik
arl6ip1	ADAMTS10	9530068E07Rik
arpp19	ADAMTS14	A130050O07Rik
arrdc3	ADAMTS15	A230046K03Rik
arsb	ADAMTS16	A330021E22Rik
asb7	ADAMTS17	ACVR1B
atg14	ADAMTS5	AI314180
atg16l1	ADAMTS7	AI597468
atp2a2	ADAMTS8	AU040320
atp2b2	ADAMTS9	AW549877
atp7a	ADAMTSL1	Abca1
atxn1	ADAMTSL3	Abca5
atxn3	ADARB1	Abcc9
avl9	ADAT2	Abcd4
b3gnt1	ADCY3	Abce1
bace1	ADCY6	Abcg1
bach2	ADCY9	Abhd10
bai3	ADD2	Abhd17b
bak1	ADIPOR2	Abhd5
bcl11b	ADM2	Abi2
bcl2	ADRB1	Abl2
bcl2l1	ADRB3	Ablim1
bcl2l11	AFAP1	Abr
bcl2l2	AFF3	Abt1
bcl6	AFF4	Acadm
bdh1	AGAP2-AS1	Acap2
bmf	AGFG1	Acbd3
bmp2k	AGFG2	Acbd5
bmpr1a	AGO1	Acer1
bmpr2	AGO3	Acer3
bnip2	AGPAT6	Acn9
brms1l	AGPS	Aco1
brsk2	AHCYL2	Acox3
brwd1	AHNAK	Acsl1
btbd3	AHR	Acsl3
btg2	AJAP1	Acsm2
btrc	AJUBA	Actn1
c1galt1	AK3	Actr2
c2cd4c	AK4	Acvr1b
cadm1	AKAP1	Acvr2a
cadm3	AKAP10	Adam10
cald1	AKAP13	Adam11
camk2a	AKAP5	Adam17
camkk2	AKIRIN1	Adam19
capn10	AKT3	Adam22
cask	AL033381.1	Adam23
casp3	AL626787.1	Adamts9
cav2	ALAS1	Adcy1
cbfa2t3	ALCAM	Adcyap1r1
cbx2	ALDH1A3	Add3
cbx5	ALDH6A1	Adi1
cbx7	ALG10B	Adipor2
ccdc88a	ALG3	Adnp
ccnj	ALG6	Adra2b
ccnjl	ALKBH1	Aebp2
ccny	ALS2	Aff1
ccser2	AMD1	Aff4
cd274	AMER2	Agap1
cd69	AMIGO1	Agfg1
cdc42	AMMECR1	Agfg2
cdc42se2	AMMECR1L	Agl
cdca4	AMOTL1	Ago1
cdh22	ANGPTL2	Ago3
cdk6	ANKFY1	Ago4
cds1	ANKH	Agpat3
celf2	ANKIB1	Agpat5
celsr2	ANKRD13B	Agpat6
cep97	ANKRD13C	Agrn
cercam	ANKRD13D	Agtrap
chd7	ANKRD27	Ahcyl1
chka	ANKRD28	Ahcyl2
chl1	ANKRD33B	Ahi1
chrna7	ANKRD40	Ahsa2
chst1	ANKRD44	Aicda
ckap4	ANKRD52	Aifm1
ckap5	ANKRD63	Aim2
clmn	ANKRD65	Ajuba
clock	ANKRD9	Ak4
cltc	ANKS1A	Akap2
cnot6	ANP32E	Akap6
cntnap1	AP1S1	Akap7
cntnap2	AP3B1	Akap8
cog3	AP3M1	Akap9
col1a1	AP4E1	Akt3
col1a2	AP5M1	Aldh3a2
col24a1	AP5S1	Aldh6a1
col27a1	APBA1	Aldoa
col2a1	APBA2	Alg2
col3a1	APC	Alkbh5
col4a1	APCDD1	Amer1
col4a2	APH1A	Amfr
col4a3	APLN	Amot
col4a5	APOC2	Amotl2
col4a6	APP	Amz2
col5a3	APPBP2	Anapc11
cops2	APPL1	Angel1
cpeb1	AQPEP	Angel2
cpeb2	ARF6	Angpt1
cpeb3	ARFGEF1	Ank
cpeb4	ARG1	Ank2
cplx2	ARHGAP19-SLIT1	Ank3
cpm	ARHGAP24	Ankhd1
cpsf2	ARHGAP28	Ankib1
creb1	ARHGAP29	Ankra2
crebzf	ARHGAP35	Ankrd11
crk	ARHGAP36	Ankrd12
cry2	ARHGEF10	Ankrd13b
crybg3	ARHGEF15	Ankrd17
csgalnact2	ARHGEF17	Ankrd26
csmd1	ARHGEF18	Ankrd29
csnk1g1	ARHGEF26	Ankrd46
csrnp3	ARHGEF40	Ankrd9
cwc25	ARHGEF6	Anks1
cx3cl1	ARID1B	Anks1b
cxadr	ARID3A	Anp32a
cyld	ARID3B	Anp32e
cyth1	ARIH1	Ap1g1
cyth3	ARL4A	Ap1s2
daam2	ARL4C	Ap1s3
dagla	ARL4D	Ap3d1
dcaf5	ARL5A	Ap3m1
dclre1c	ARL5B	Ap3s2
dcun1d3	ARL6	Apba1
dcx	ARL6IP1	Apbb3
ddn	ARMC8	Apc
ddr2	ARMCX3	Apc2
ddx19b	ARPP19	Apcdd1
ddx3y	ARRDC3	Apln
ddx5	ARRDC4	Aplp2
dennd5b	ARSB	Apmap
derl2	ARSG	App
dgkd	ASB7	Appl1
dgke	ASF1A	Appl2
dgki	ASPN	Aqp3
dio2	ATAD1	Aqp7
dlc1	ATAD2B	Arap2
dlg2	ATF1	Arcn1
dlg5	ATF6	Arel1
dll1	ATF7IP	Arf1
dll4	ATG14	Arf3
dlx3	ATG16L1	Arfip1
dmd	ATG2A	Arfrp1
dmxl1	ATG7	Arhgap19
dnajc27	ATL3	Arhgap21
dnm1	ATP13A3	Arhgap26
dnm1l	ATP1A3	Arhgdia
dnmt3a	ATP1B1	Arhgef11
dock9	ATP1B2	Arhgef15
dot1l	ATP1B4	Arhgef26
dpysl5	ATP2A1	Arhgef9
dr1	ATP2A2	Arid1a
dsel	ATP2B2	Arid4b
dusp2	ATP2B4	Arl2
dusp7	ATP6V1C1	Arl2bp
dync1i1	ATP6V1F	Arl6ip1
dynll2	ATP7A	Arl6ip6
e2f3	ATP8B1	Armc2
edem1	ATP8B2	Armcx2
eef2k	ATPAF1	Armcx4
efna2	ATRNL1	Armcx6
efna5	ATXN1	Arnt
elavl2	ATXN1L	Arpc3
elavl4	ATXN3	Arpc5
elfn2	ATXN7L2	Arpp19
elmsan1	ATXN7L3B	Arrdc3
eln	AVL9	Arsb
eml5	AVPR1A	Arvcf
emp2	AXIN1	Asap2
en2	B3GALT1	Asb1
enpp5	B3GALT6	Asb7
entpd5	B3GNT1	Ash1l
entpd7	B3GNT7	Aspscr1
epha4	B4GALT4	Ass1
ephb2	BACE1	Asxl3
ephb3	BACH1	Atad2
epn2	BACH2	Atf2
erbb3	BAHD1	Atg14
erbb4	BAI1	Atg16l1
ercc6	BAI3	Atg9a
erlin2	BAIAP2L1	Atp10a
ero1l	BAK1	Atp1a2
esyt2	BANP	Atp2a2
etnk1	BAZ2A	Atp2b2
etv6	BAZ2B	Atp2c1
ezh1	BBS9	Atp5g1
f3	BBX	Atp6ap1
fa2h	BCAP29	Atp6ap2
fam117b	BCAT1	Atp6v0e2
fam118a	BCAT2	Atp6v1b2
fam126a	BCL11B	Atp7a
fam126b	BCL2	Atp8a1
fam134a	BCL2L1	Atp9b
fam134c	BCL2L11	Atpaf2
fam160b2	BCL2L2	Atraid
fam208a	BCL6	Atrn
fam49b	BCL7A	Atxn1
fat3	BCL9L	Atxn3
fbn1	BCLAF1	Atxn7
fbxl16	BCOR	Atxn7l3
fbxl3	BCORL1	Auts2
fbxo21	BCR	Avl9
fbxo3	BDH1	Azi2
fbxo38	BDP1	Azin1
fbxw7	BEGAIN	B230219D22Rik
fchsd2	BEND4	B3galnt1
fem1b	BHLHE40	B3galt2
fgd6	BHLHE41	B3galt5
fgf2	BICC1	B3gnt1
ficd	BIN2	B4galnt1
fmn2	BLCAP	B4galnt2
fnip1	BLOC1S2	B4galt2
fnip2	BLOC1S6	B4galt6
foxn2	BMF	BC003331
fras1	BMI1	BC003965
frem2	BMP2K	BC023829
fstl1	BMPR1A	BC048403
fubp1	BMPR2	BC052040
fut9	BNIP2	Bace1
fzd4	BOD1	Bace2
gabbr2	BPTF	Bach2
gabpa	BRD1	Bai3
gabpb2	BRMS1L	Baiap2
galnt15	BRPF3	Bak1
gas7	BRSK1	Bax
gja3	BRSK2	Bbc3
glce	BRWD1	Bcas1
gm2a	BRWD3	Bckdk
gnal	BSDC1	Bcl11a
gnptab	BSN	Bcl11b
golga1	BTAF1	Bcl2
golt1b	BTBD3	Bcl2l1
gpcpd1	BTBD9	Bcl2l11
gpr157	BTG1	Bcl2l2
gpr63	BTG2	Bcl6
gramd1b	BTG3	Bcl7c
grem2	BTRC	Bdh1
grhl1	BVES	Bdnf
grik3	BZW1	Bhmt2
grin1	C10orf113	Bicd1
grin2b	C10orf55	Bicd2
gtdc1	C11orf30	Bloc1s3
hap1	C11orf84	Bmf
has3	C11orf87	Bmp2
hbp1	C14orf1	Bmp2k
hdx	C14orf28	Bmp4
heatr3	C15ORF37	Bmpr1a
hecw2	C15orf37	Bmpr2
heg1	C15orf39	Bnc2
herpud2	C16orf45	Bnip2
hif1a	C16orf72	Bnip3
hif3a	C16orf74	Borcs7
hip1	C16orf87	Bpnt1
hipk1	C19orf43	Brd4
hipk3	C19orf54	Bri3bp
hlf	C1GALT1	Brms1l
hmga1	C1GALT1C1	Brsk2
hmga2	C1orf106	Brwd1
hnrnpa0	C1orf21	Btbd16
hnrnpa2b1	C1orf226	Btbd3
homer1	C1orf52	Btbd7
hoxa9	C20orf112	Btg2
hpcal4	C20orf194	Btrc
hrk	C21orf91	C1galt1
hs2st1	C2CD2	C1qa
hunk	C2CD2L	C1ql3
id1	C2CD4C	C2cd4c
igdcc4	C2orf88	C5ar2
igf1	C3orf38	C77370
igf1r	C3orf58	COX2
igfbp3	C3orf70	CYBB
il10	C4orf32	Cacna2d1
il13	C5orf51	Cacnb2
il5r	C6orf211	Cadm1
ildr2	C7orf43	Cadm2
ing5	C7orf73	Cadm3
insm1	C8orf4	Cadps
ipcef1	C8orf44-SGK3	Cald1
ipmk	C8orf58	Camk2a
irf1	C9orf24	Camk2n1
irf4	C9orf69	Camkk2
isg20l2	CA10	Camsap2
islr2	CABLES1	Camta1
itfg1	CACFD1	Capn10
itga4	CACNA1C	Capn2
itga6	CACNA1E	Caprin1
itgav	CACNA1I	Capza2
itgb3	CACNB1	Car8
itgb8	CACNG2	Car9
itpk1	CACUL1	Casc4
itsn1	CADM1	Cask
jakmip2	CADM3	Casp3
jarid2	CADM4	Cav1
katnbl1	CALCOCO1	Cav2
kcnc3	CALCR	Cbfa2t2
kcnj10	CALD1	Cbfa2t3
kcnj6	CALM1	Cblb
kcnk1	CALM3	Cbln1
kcnk3	CALN1	Cbln2
kctd5	CAMK2A	Cbln3
kdelc2	CAMK2D	Cbx1
kdm2a	CAMK4	Cbx2
kdm5b	CAMKK2	Cbx4
kdm6b	CAMSAP1	Cbx5
kif13a	CAND1	Cbx7
kif1a	CAPN10	Ccdc127
kif21b	CAPN12	Ccdc25
kif23	CAPN15	Ccdc28a
kif5a	CAPN6	Ccdc58
kif5c	CAPN7	Ccdc88a
kit	CAPZA1	Ccl28
klf10	CAPZB	Ccl9
klf7	CARM1	Ccna2
klhl21	CASD1	Ccnc
klhl23	CASK	Ccnd1
klhl42	CASP3	Ccne1
kmt2a	CAST	Ccnj
kmt2c	CASZ1	Ccnjl
kpna1	CAV2	Ccnt2
kpna2	CAV3	Ccny
kpna4	CBFA2T3	Ccser2
larp1	CBL	Cd164
larp4	CBX2	Cd200
lcor	CBX5	Cd244
ldlrad4	CBX6	Cd274
lgr4	CBX7	Cd28
lhfpl2	CBX8	Cd2ap
lhfpl3	CCDC120	Cd40
lifr	CCDC122	Cd69
lin28a	CCDC171	Cd93
lin28b	CCDC50	Cd99l2
lin7c	CCDC6	Cdan1
lmtk2	CCDC64	Cdc123
lnpep	CCDC71	Cdc14b
lonrf3	CCDC71L	Cdc25c
lpcat1	CCDC88A	Cdc27
lphn3	CCDC9	Cdc42
lpp	CCDC92	Cdc42se2
lrig2	CCM2	Cdc7
lrp1b	CCND2	Cdca4
lrp6	CCNDBP1	Cdh12
lrrc10b	CCNE2	Cdh2
lrrc55	CCNF	Cdh22
lrrtm1	CCNG1	Cdip1
luc7l	CCNG2	Cdk13
luzp1	CCNJ	Cdk17
macf1	CCNJL	Cdk19
maml1	CCNL2	Cdk6
man1a2	CCNY	Cdk7
map2k4	CCR7	Cdk8
map3k1	CCSER2	Cdk9
map3k2	CD247	Cdkn1b
mapk1	CD248	Cdr2l
mapk14	CD274	Cds1
2021-03-08	CD276	Cds2
mat2a	CD40LG	Ceacam18
mbd2	CD47	Celf1
mbtd1	CD69	Celf2
mcc	CDC34	Celf5
mcl1	CDC37L1	Celsr2
mdn1	CDC42	Cend1
mecp2	CDC42BPA	Cenpl
med14	CDC42BPG	Cep120
med17	CDC42SE2	Cep170
med28	CDC73	Cep350
memo1	CDCA4	Cep72
mfhas1	CDH11	Cep97
mfn1	CDH22	Cercam
mga	CDH3	Cflar
mgat4a	CDH9	Chd3
mgll	CDK12	Chd7
mid2	CDK18	Chd9
mier1	CDK4	Chka
mmgt1	CDK5R1	Chl1
mmp16	CDK6	Chm
morn4	CDON	Chmp4b
mrfap1	CDS1	Chp1
mtf1	CDV3	Chrna7
mtss1l	CEBPD	Chrnd
mtus1	CECR2	Chst1
mxi1	CECR5	Chst15
mycbp	CECR6	Cisd2
mylip	CELF2	Ckap4
myo10	CELF6	Ckap5
myo5a	CELSR2	Clca3a2
myo9a	CELSR3	Clcn4-2
n4bp1	CENPO	Cldn25
n4bp2	CENPP	Clgn
n4bp2l2	CEP135	Clk1
naa50	CEP164	Clmn
nacc1	CEP85	Clock
nacc2	CEP85L	Cltc
ncor1	CEP97	Clu
ndfip2	CERCAM	Cmtm6
ndnf	CFL2	Cmtm7
ndst1	CGGBP1	Cnih
necab1	CGNL1	Cnksr2
nedd4l	CGRRF1	Cnot1
neo1	CHD7	Cnot6
neto1	CHDH	Cnot6l
neto2	CHEK1	Cnr1
nfat5	CHFR	Cnst
nfatc3	CHIC1	Cntn3
nfe2l1	CHIC2	Cntnap1
nfe2l2	CHKA	Cntnap2
nfia	CHL1	Coa5
nfix	CHMP3	Cog3
nfya	CHMP7	Col1a1
nhlrc1	CHRFAM7A	Col1a2
nhsl2	CHRM1	Col24a1
nkain1	CHRM2	Col27a1
npat	CHRNA7	Col2a1
npnt	CHST1	Col3a1
nptn	CHST11	Col4a1
nptx1	CHST7	Col4a2
nr1d2	CHSY3	Col4a3
nr2c2	CHTF8	Col4a4
nrarp	CHUK	Col4a5
nrep	CIC	Col4a6
nrip1	CISD3	Col5a3
nrsn1	CIT	Col9a3
nsg2	CKAP4	Cops2
nsl1	CKAP5	Cox15
nucks1	CLCN3	Cox5b
nudt11	CLCN4	Cpe
ocln	CLCN5	Cpeb1
ogt	CLCNKB	Cpeb2
onecut2	CLDN11	Cpeb3
osbpl3	CLDN12	Cpeb4
osbpl8	CLDN23	Cplx2
osr1	CLIC4	Cpm
otud4	CLIP4	Cpsf2
oxsr1	CLK4	Cracr2b
pafah1b1	CLMN	Creb1
pak2	CLOCK	Creb5
pak3	CLPB	Crebl2
pank1	CLSTN2	Crebrf
pappa	CLTC	Crebzf
pax3	CMC1	Creld1
pbx3	CNBP	Cript
pcdh10	CNIH4	Crk
pcdhac1	CNNM2	Cry2
pcgf3	CNNM4	Crybg3
pcnx	CNOT2	Cs
pde7b	CNOT6	Csgalnact2
pdgfra	CNOT7	Csmd1
pds5b	CNTD1	Csnk1e
peli2	CNTN4	Csnk1g1
pex13	CNTNAP1	Csnk1g3
pfkfb3	CNTNAP2	Csrnp3
phip	CNTROB	Csrp2bp
pik3ip1	COA4	Ctdsp2
pik3r1	COBLL1	Ctgf
pitpna	COG3	Ctnnb1
pitpnc1	COG8	Ctnnbip1
pitpnm2	COIL	Ctnnd1
pkd2	COL19A1	Cts8
plagl2	COL1A1	Ctsa
plat	COL1A2	Ctsl
plekha1	COL24A1	Cwc25
plekha3	COL25A1	Cx3cl1
plxna2	COL27A1	Cx3cr1
plxnd1	COL2A1	Cxadr
pou3f3	COL3A1	Cxcl12
ppargc1b	COL4A1	Cxcl15
ppp1r13l	COL4A2	Cxcr2
ppp1r3b	COL4A3	Cyb5d2
ppp1r9b	COL4A5	Cybrd1
ppp3c	COL4A6	Cyfip1
ppp3r1	COL5A1	Cyld
ppp6c	COL5A2	Cyp51
pptc7	COL5A3	Cyth1
prkar2a	COL6A3	Cyth3
prnp	COL8A1	D14Abb1e
prrc2b	COL9A1	D15Ertd621e
prrx1	COLGALT2	D17Wsu92e
psd3	COMMD3-BMI1	D430041D05Rik
psip1	COPS2	D4Wsu53e
psme3	COPS7B	D630045J12Rik
pten	COQ10A	Daam1
ptprd	CORO1C	Daam2
ptprg	CORO2B	Dab1
ptprj	COX17	Dach1
pum1	COX7B	Dagla
pum2	CPA4	Dapk1
purg	CPD	Dars2
pvrl1	CPEB1	Dbndd2
qser1	CPEB2	Dcaf5
rab11b	CPEB3	Dcbld2
rab11fip1	CPEB4	Dcc
rab11fip4	CPLX2	Dclk1
rab14	CPM	Dclre1c
rab21	CPSF2	Dcun1d2
rab30	CRB2	Dcun1d3
rab5b	CREB1	Dcx
ralgps1	CREBBP	Ddhd2
ranbp2	CREBZF	Ddit4
rapgefl1	CRELD2	Ddn
rasgrp1	CRK	Ddo
rbm18	CRNKL1	Ddr2
rcan3	CROT	Ddx17
rdx	CRTAP	Ddx19b
reck	CRTC3	Ddx3y
reps2	CRY2	Ddx5
rev3l	CRYBG3	Decr2
rgma	CSGALNACT2	Dedd
rgs17	CSMD1	Defb20
rhoa	CSMD2	Degs1
rictor	CSMD3	Dennd1a
riok3	CSNK1D	Dennd5a
rnf11	CSNK1G1	Dennd5b
rnf141	CSNK2A1	Dennd6a
rnf150	CSRNP2	Denr
rnf152	CSRNP3	Derl2
rnf4	CSTF2	Dgcr2
rnf44	CTA-299D3.8	Dgkd
robo1	CTD-2267D19.3	Dgke
robo2	CTDSPL2	Dgki
rora	CTH	Dhcr24
rorb	CTIF	Dhcr7
rragd	CTSO	Dhdh
rs1	CTSV	Dhrs7b
rsf1	CTTNBP2NL	Dhx33
rsrc2	CUEDC2	Dhx36
runx1	CUL4A	Dhx37
runx3	CWC22	Dhx8
sall3	CWC25	Dio2
sall4	CX3CL1	Dip2a
sbno1	CXADR	Dip2b
scamp5	CXCL14	Diras2
scmh1	CXorf21	Disp3
scml4	CXorf23	Dkk1
scn1a	CYB561	Dlat
scn4b	CYB5R4	Dlc1
scn8a	CYLD	Dlg2
sdc2	CYP20A1	Dlg5
sdc3	CYP26B1	Dll1
sec63	CYTH1	Dll4
sel1l3	CYTH2	Dlx3
senp2	CYTH3	Dmd
senp5	DAAM2	Dmxl1
serinc3	DAB2IP	Dmxl2
sestd1	DAGLA	Dnajb6
setd7	DAZ1	Dnajc1
sgms2	DAZ2	Dnajc27
sgtb	DAZ3	Dnase2a
sh3d19	DAZ4	Dnm1
sh3rf3	DAZL	Dnm1l
shisa6	DBF4	Dnmt1
shroom2	DBNL	Dnmt3a
shroom4	DCAF12	Dnmt3b
sik1	DCAF15	Dock4
six2	DCAF5	Dock9
six4	DCDC2	Dot1l
ski	DCLRE1C	Dpp6
skil	DCP2	Dpysl2
slc10a7	DCTN3	Dpysl3
slc16a14	DCTN6	Dpysl5
slc16a7	DCUN1D1	Dqx1
slc19a2	DCUN1D3	Dr1
slc23a2	DCUN1D5	Draxin
slc24a2	DCX	Drd1a
slc24a3	DDHD1	Drd3
slc25a24	DDI2	Dsel
slc2a3	DDN	Dstn
slc2a4	DDR2	Dusp2
slc30a1	DDX19A	Dusp3
slc31a1	DDX19B	Dusp7
slc35e1	DDX3X	Dync1i1
slc35e2	DDX3Y	Dync1li2
slc6a11	DDX42	Dynll2
slc6a4	DDX5	Dyrk1a
slc6a8	DENND2C	Dyrk3
slc7a11	DENND4B	E2f1
slc7a14	DENND5B	E2f3
slc8b1	DERL2	EZH2
slit3	DERL3	Eaf1
smad2	DESI1	Ebf3
smad7	DESI2	Ecm2
smg7	DFNB31	Edem1
smim15	DGCR14	Ednrb
smoc1	DGKD	Eef2k
smtnl2	DGKE	Efna2
snap25	DGKH	Efna5
sntb2	DGKI	Efnb2
snx27	DHH	Efr3a
snx30	DHX40	Efr3b
snx9	DIAPH2	Egln1
socs6	DICER1	Egr1
soga1	DIO2	Egr2
sort1	DIXDC1	Ehd4
sox11	DKFZP761J1410	Eif2s3y
sox4	DKK2	Eif3j1
sp1	DLC1	Eif4enif1
spag1	DLG1	Eif4g2
sparc	DLG2	Elavl2
spen	DLG3	Elavl4
spire1	DLG5	Elfn2
spock2	DLGAP2	Elmo2
spred1	DLGAP3	Elmod1
spred3	DLGAP4	Elmsan1
spsb4	DLL1	Eln
sptbn2	DLL4	Elovl5
sqstm1	DLST	Elovl6
srcin1	DLX3	Eml1
srek1	DMD	Eml5
srm	DMP1	Emp2
ssfa2	DMXL1	En2
st6galnac5	DNAH10OS	Enc1
stard13	DNAH17-AS1	Eno2
stau2	DNAJB1	Enpp2
stim2	DNAJB12	Enpp4
stk24	DNAJB14	Enpp5
stk35	DNAJB2	Enpp6
stk38	DNAJB9	Entpd5
stk40	DNAJC10	Entpd7
ston2	DNAJC11	Eogt
stradb	DNAJC18	Eomes
strn	DNAJC2	Ep300
stt3a	DNAJC21	Epb4.1l5
styx	DNAJC27	Epb42
syap1	DNAJC4	Epha4
syt11	DNAL1	Epha7
syt2	DNM1	Ephb2
tanc2	DNM1L	Ephb3
tapt1	DNMBP	Ephb4
tbc1d12	DNMT3A	Epn2
tbc1d20	DOCK11	Eps15
tbc1d30	DOCK3	Eps8
tbc1d8b	DOCK5	Ept1
tbl1xr1	DOCK9	Erbb3
tbx5	DONSON	Erbb4
tcf4	DOT1L	Ercc6
tcf7l2	DPF2	Ereg
tead1	DPP3	Erlin2
tecpr2	DPP9	Ero1lb
tef	DPY19L3	Errfi1
tenm4	DPYSL5	Esyt2
tet2	DR1	Etnk1
tfam	DRD2	Ets1
tfap2b	DRGX	Etv3
tgfa	DSC3	Etv5
tgfb1	DSCAM	Etv6
tgfb2	DSCAML1	Exoc7
tgfbr1	DSCR3	Exoc8
tgfbr2	DSEL	Exosc1
tgfbr3	DTNB	Exosc4
tgif1	DTX2	Ext1
thbs1	DTX4	Extl2
tlr4	DUSP1	Extl3
tmc7	DUSP10	Ezh1
tmcc1	DUSP16	Ezh2
tmed5	DUSP2	F3
tmed8	DUSP22	Fa2h
tmem106b	DUSP4	Fadd
tmem178b	DUSP7	Fam104a
tmem184b	DUSP9	Fam107a
tmem240	DVL3	Fam117b
tmem245	DYNC1I1	Fam118a
tmem248	DYNLL1	Fam120c
tmem33	DYNLL2	Fam122b
tmem55a	DYRK1B	Fam126a
tmem64	DYRK2	Fam126b
tmod1	DZIP1	Fam134a
tmod2	E2F2	Fam134c
tnks2	E2F3	Fam136a
tnrc6a	E2F6	Fam160a1
tnrc6c	E2F7	Fam160b2
tob1	EBF4	Fam161b
tomm34	EDA	Fam163a
tomm40	EDA2R	Fam163b
tor1aip2	EDARADD	Fam168b
tox4	EDEM1	Fam171a1
traf3	EDEM3	Fam172a
trappc8	EEA1	Fam173b
trib2	EEF2K	Fam179b
trim71	EFHD2	Fam208a
trpc3	EFNA2	Fam20b
trrap	EFNA3	Fam210b
tspan2	EFNA4	Fam219b
tspan9	EFNA5	Fam227a
ttc26	EGLN3	Fam49b
ttpal	EGR3	Fam63b
tulp4	EHD2	Fam69c
ubald2	EHMT2	Fam73a
ube2l3	EIF1AX	Fam76b
ube2n	EIF3A	Fam78b
ube2v2	EIF3J	Fam83d
ubr3	EIF4E3	Fasn
ulk1	EIF5A2	Fat1
usp25	EIF5B	Fat2
usp3	ELAVL2	Fat3
utrn	ELAVL3	Fbn1
vav3	ELAVL4	Fbxl14
vegfa	ELF2	Fbxl16
vps37a	ELF4	Fbxl2
vsnl1	ELFN2	Fbxl3
vsx1	ELK1	Fbxo11
wars2	ELK4	Fbxo21
wasf2	ELMSAN1	Fbxo27
wdr37	ELN	Fbxo3
wdtc1	ELOVL4	Fbxo38
wee1	ELP4	Fbxo8
wnt11	EMC10	Fbxo9
wnt3a	EMC7	Fbxw11
wwp2	EMILIN2	Fbxw7
xpr1	EML2	Fcho2
xrn1	EML5	Fchsd1
xylt2	EML6	Fchsd2
yaf2	EMP1	Fem1b
yes1	EMP2	Fermt2
yipf6	EN2	Fgd4
ypel1	ENAH	Fgd6
ythdf3	ENG	Fgf10
ywhaz	ENPP5	Fgf13
yy1	ENTPD1	Fgf2
zbtb10	ENTPD5	Fgfr1op2
zbtb8b	ENTPD7	Fgl2
zc3hav1l	EP400	Fhod3
zcchc24	EPAS1	Ficd
zdhhc20	EPB41L1	Fkbp1a
zfand4	EPB41L4A	Fkbp1b
zfpm2	EPC1	Fkrp
zhx3	EPG5	Flna
zmat3	EPHA2	Flnb
znfx1	EPHA4	Flot2
znrf2	EPHB2	Fmn2
	EPHB3	Fmo5
	EPN2	Fn1
	ERBB2	Fnbp1
	ERBB3	Fnbp1l
	ERBB4	Fndc3b
	ERC1	Fnip1
	ERCC4	Fnip2
	ERCC6	Fopnl
	ERG	Foxk1
	ERGIC1	Foxk2
	ERGIC2	Foxl1
	ERI1	Foxn2
	ERI3	Foxn3
	ERLIN2	Foxo1
	ERMP1	Foxo3
	ERN1	Foxp1
	ERO1L	Foxq1
	ERO1LB	Foxred2
	ERP44	Fras1
	ESCO1	Frem2
	ESR1	Frmpd1
	ESRP1	Frmpd4
	ESRRA	Fsd1
	ESYT2	Fstl1
	ETNK1	Fstl5
	ETV1	Ftsj1
	ETV6	Ftsjd2
	EVI5	Fubp1
	EVX2	Furin
	EXOC5	Fut9
	EZH1	Fzd4
	F11R	Fzd6
	F2R	G3bp2
	F3	Gaa
	FA2H	Gabbr2
	FAF2	Gabpa
	FAIM2	Gabpb2
	FAM117B	Gabra1
	FAM118A	Gabra6
	FAM124B	Gabrb3
	FAM126A	Gabrg1
	FAM126B	Gabrg3
	FAM131B	Gad1
	FAM134A	Gadd45a
	FAM134C	Gadl1
	FAM135A	Gal3st3
	FAM155B	Galnt10
	FAM160B2	Galnt15
	FAM167A	Galnt7
	FAM168A	Gas2l3
	FAM171B	Gas7
	FAM178A	Gata1
	FAM179A	Gata5
	FAM184B	Gba2
	FAM189A1	Gch1
	FAM193B	Gcnt1
	FAM199X	Gdf10
	FAM19A1	Gdpgp1
	FAM208A	Gfpt1
	FAM20C	Git2
	FAM211A	Gja1
	FAM214B	Gja3
	FAM216B	Gjc3
	FAM49B	Gk5
	FAM53B	Glb1
	FAM53C	Glce
	FAM57B	Glrb
	FAM65B	Glrp1
	FAM78A	Gls
	FAM83F	Glt25d1
	FAM98A	Glud1
	FARP1	Glul
	FASLG	Gm14137
	FAT3	Gm15800
	FAXC	Gm16515
	FBN1	Gm2a
	FBRSL1	Gm4925
	FBXL16	Gm5148
	FBXL18	Gm7609
	FBXL20	Gmeb1
	FBXL3	Gmeb2
	FBXL4	Gmpr
	FBXL5	Gnai1
	FBXO21	Gnal
	FBXO3	Gnao1
	FBXO30	Gnaq
	FBXO32	Gnas
	FBXO38	Gnb4
	FBXO42	Gne
	FBXO45	Gng12
	FBXO46	Gng2
	FBXW2	Gng4
	FBXW7	Gnl3l
	FCHSD2	Gnptab
	FCRLB	Golga1
	FDX1	Golga2
	FDX1L	Golim4
	FEM1B	Golm1
	FEM1C	Golph3
	FGD1	Golt1b
	FGD3	Got1
	FGD5	Gpam
	FGD6	Gpatch8
	FGF11	Gpcpd1
	FGF12	Gpd1l
	FGF2	Gphn
	FGF23	Gpm6b
	FGF5	Gpr107
	FGF7	Gpr123
	FGFR4	Gpr155
	FGR	Gpr157
	FHL1	Gpr158
	FHL2	Gpr63
	FICD	Gpr89
	FIGN	Gprin3
	FJX1	Gramd1a
	FKBP4	Gramd1b
	FLRT2	Grap2
	FLRT3	Grb10
	FLT1	Grem2
	FMN2	Grhl1
	FMR1	Gria2
	FNDC3A	Gria4
	FNIP1	Grik3
	FNIP2	Grin1
	FOSL2	Grin2b
	FOXE1	Grin3a
	FOXJ2	Grk4
	FOXJ3	Gsr
	FOXN2	Gtdc1
	FOXO4	Gtdc2
	FOXO6	Gtf2h2
	FOXP2	Gtf2i
	FOXP4	Gtf3c4
	FP15737	Gtpbp3
	FRA10AC1	Guf1
	FRAS1	Gxylt1
	FREM2	H2-D1
	FRK	H2-Q4
	FRMD4A	H2-T23
	FRMD4B	HIF1A
	FRMD5	Hap1
	FRMD6	Hapln4
	FRRS1L	Has3
	FRS2	Hbegf
	FSD1L	Hbp1
	FSTL1	Hdac2
	FSTL4	Hdac4
	FTSJ3	Hdac8
	FUBP1	Hdac9
	FUT9	Hdx
	FXR1	Heatr3
	FYCO1	Hecw2
	FZD3	Heg1
	FZD4	Herc3
	FZD5	Herpud2
	G3BP1	Hid1
	G6PC	Hif1a
	GABBR2	Hif1an
	GABPA	Hif3a
	GABPB2	Higd1a
	GABRB1	Hip1
	GALE	Hipk1
	GALNT1	Hipk3
	GALNT13	Hist1h2ac
	GALNT15	Hk2
	GAN	Hlf
	GAREM	Hmga1
	GAS1	Hmga2
	GAS7	Hmgcll1
	GATA2	Hnrnpa0
	GATA6	Hnrnpa2b1
	GATAD2B	Homer1
	GBA	Homez
	GBX2	Hoxa9
	GCC2	Hoxc8
	GCNT4	Hp1bp3
	GDAP2	Hpca
	GDF11	Hpcal4
	GDF6	Hprt
	GDPD1	Hps3
	GEMIN5	Hrk
	GFAP	Hs2st1
	GFPT2	Hs6st1
	GGA2	Hsd11b1
	GGCX	Hsd17b10
	GHR	Hsf2
	GID4	Hspa12a
	GIGYF1	Hspa13
	GINM1	Hspa5
	GINS2	Hunk
	GIPC1	Hus1
	GJA3	Huwe1
	GJA9	Hyou1
	GJD2	IL6
	GK	IRF2
	GLCE	Ice2
	GLOD5	Icmt
	GLRA1	Id1
	GLTP	Id2
	GM2A	Idh1
	GMCL1	Ids
	GMPS	Idua
	GNA13	Ifi203
	GNAL	Ifnar1
	GNG13	Ift88
	GNG5	Igdcc4
	GNPTAB	Igf1
	GNS	Igf1r
	GOLGA1	Igfbp3
	GOLGA4	Igfbp7
	GOLGA7B	Igsf3
	GOLT1B	Ikbkg
	GOPC	Ikzf1
	GPATCH2L	Ikzf2
	GPATCH3	Il10
	GPC4	Il10rb
	GPCPD1	Il13
	GPD2	Il18bp
	GPI	Il1rapl1
	GPR111	Il1rl1
	GPR137B	Il5ra
	GPR137C	Il6
	GPR15	Il6st
	GPR153	Ildr2
	GPR156	Ilf3
	GPR157	Impa1
	GPR180	Impad1
	GPR26	Ing3
	GPR37	Ing5
	GPR61	Inhbb
	GPR62	Ino80d
	GPR63	Inpp5a
	GPR75	Inpp5e
	GPRC5B	Insig1
	GPSM1	Insm1
	GPX8	Ints10
	GRAMD1B	Ipcef1
	GRAMD3	Ipmk
	GREB1	Ipo9
	GREB1L	Irak2
	GREM2	Irak4
	GRHL1	Irf1
	GRHL3	Irf4
	GRID1	Irf8
	GRID2IP	Irgq
	GRIK1-AS2	Isg20l2
	GRIK3	Islr2
	GRIN1	Ism1
	GRIN2B	Ist1
	GRIN2D	Itfg1
	GRIP1	Itga1
	GRM4	Itga4
	GRM5	Itga6
	GRPEL2	Itgav
	GRWD1	Itgb1
	GTDC1	Itgb3
	GTF2B	Itgb8
	GTF2E2	Itm2c
	GTF3C2	Itpk1
	GUCY1B3	Itpr1
	H2AFX	Itsn1
	H3F3A	Itsn2
	H3F3B	Iws1
	H6PD	Jag1
	HABP4	Jagn1
	HAL	Jakmip2
	HAND1	Jarid2
	HAP1	Jmjd4
	HAS2	Jph1
	HAS3	Jtb
	HAUS5	Jun
	HBP1	Kalrn
	HCFC2	Kank2
	HCN4	Kat6a
	HDGF	Katnbl1
	HDLBP	Kbtbd11
	HDX	Kbtbd2
	HEATR3	Kbtbd8
	HECTD3	Kcna1
	HECW2	Kcnab3
	HEG1	Kcnc3
	HELZ	Kcnh1
	HERPUD1	Kcnh7
	HERPUD2	Kcnj10
	HEYL	Kcnj2
	HGF	Kcnj3
	HHIP	Kcnj6
	HIAT1	Kcnk1
	HIC1	Kcnk2
	HIC2	Kcnk3
	HIF1A	Kcnk6
	HIF1AN	Kctd1
	HIF3A	Kctd12b
	HIP1	Kctd5
	HIPK1	Kctd7
	HIPK2	Kdelc2
	HIPK3	Kdelr2
	HIST1H4C	Kdm2a
	HIST1H4D	Kdm5b
	HIST2H4A	Kdm6a
	HIST2H4B	Kdm6b
	HIVEP2	Khnyn
	HIVEP3	Kif13a
	HLF	Kif16b
	HLTF	Kif1a
	HM13	Kif21a
	HMGA1	Kif21b
	HMGA2	Kif23
	HMGB3	Kif24
	HMGN2	Kif3a
	HMGN5	Kif3b
	HMX3	Kif5a
	HN1	Kif5c
	HNF4A	Kit
	HNF4G	Kitl
	HNRNPA0	Klc1
	HNRNPA1	Klf10
	HNRNPA2B1	Klf13
	HNRNPA3	Klf7
	HNRNPF	Klf9
	HNRNPH3	Klhl18
	HNRNPK	Klhl2
	HNRNPU	Klhl20
	HOMER1	Klhl21
	HOOK1	Klhl22
	HOOK3	Klhl23
	HOXA1	Klhl24
	HOXA10	Klhl32
	HOXA11	Klhl41
	HOXA13	Klhl42
	HOXA9	Klhl5
	HOXB1	Klhl7
	HOXB2	Kmt2a
	HOXB5	Kmt2c
	HOXB6	Knop1
	HOXC12	Kpna1
	HOXD11	Kpna2
	HPCAL4	Kpna3
	HPSE2	Kpna4
	HRK	Kpnb1
	HS2ST1	Kras
	HS3ST3B1	Krt16
	HS3ST4	Krt17
	HSD17B8	L1cam
	HSPA4L	L3mbtl3
	HSPE1-MOB4	Lace1
	HSPH1	Lactb2
	HTR2C	Lancl3
	HUNK	Laptm4a
	IAH1	Larp1
	ICAM5	Larp4
	ICOSLG	Larp4b
	ID1	Lars2
	ID3	Lats1
	IDE	Lcor
	IDH2	Lcorl
	IER5	Ldhb
	IFFO1	Ldlr
	IFFO2	Ldlrad4
	IFI30	Lef1
	IFNG	Lemd3
	IGDCC3	Leng8
	IGDCC4	Lgr4
	IGF1	Lhfpl2
	IGF1R	Lhfpl3
	IGF2BP1	Lhfpl4
	IGF2BP2	Lifr
	IGF2BP3	Lig4
	IGF2R	Limch1
	IGFBP3	Lin28a
	IGJ	Lin28b
	IGLON5	Lin7c
	IGSF10	Lins1
	IKBKAP	Lman1
	IKZF4	Lmbrd1
	IL10	Lmtk2
	IL13	Lnp
	IL1A	Lnpep
	IL1RAP	Lnpk
	IL4	Lnx2
	IL5RA	Lonrf1
	IL6R	Lonrf3
	ILDR2	Lpar3
	ING5	Lpar4
	INHBA	Lpcat1
	INHBE	Lpcat2b
	INO80	Lphn2
	INPP5K	Lphn3
	INSM1	Lpin1
	INSR	Lpp
	IPCEF1	Lrch1
	IPMK	Lrif1
	IPO11	Lrig2
	IPO7	Lrp11
	IQCJ-SCHIP1	Lrp1b
	IQGAP2	Lrp6
	IQSEC3	Lrpprc
	IREB2	Lrrc10b
	IRF1	Lrrc3
	IRF2BP1	Lrrc55
	IRF2BP2	Lrrc58
	IRF4	Lrrn3
	IRF9	Lrrn4cl
	IRS1	Lrrtm1
	ISCA1	Lsamp
	ISG20L2	Lsm6
	ISL1	Ltn1
	ISLR2	Luc7l
	ISM2	Luc7l3
	ITFG1	Luzp1
	ITGA11	Lypd1
	ITGA4	Lyrm7
	ITGA5	Lyrm9
	ITGA6	Lysmd4
	ITGA8	Lzts3
	ITGA9	M6pr
	ITGAV	MAPK14
	ITGB3	MEF2C
	ITGB8	Macf1
	ITPK1	Maea
	ITPKC	Maff
	ITPRIPL2	Magea5
	ITSN1	Maml1
	JAK1	Maml2
	JAKMIP2	Man1a2
	JAKMIP3	Man2a1
	JAM3	Man2a2
	JARID2	Maoa
	JAZF1	Map1a
	JHDM1D	Map1lc3b
	JOSD1	Map2
	JUNB	Map2k4
	KANSL1	Map3k1
	KAT2B	Map3k12
	KAT6B	Map3k2
	KATNBL1	Map3k5
	KCMF1	Map3k7
	KCNA4	Map4
	KCNB1	Map4k2
	KCNC2	Map7d2
	KCNC3	Map9
	KCNC4	Mapk1
	KCND3	Mapk14
	KCNIP2	Mapk3
	KCNJ10	Mapk9
	KCNJ16	Mapkap1
	KCNJ5	Mapkapk3
	KCNJ6	Mapre3
	KCNK1	2021-03-02
	KCNK10	2021-03-06
	KCNK12	2021-03-08
	KCNK3	2021-03-09
	KCNN3	Marcksl1
	KCNQ3	Mark2
	KCNQ4	Mast2
	KCNS3	Mat2a
	KCTD15	Max
	KCTD16	Mbd2
	KCTD17	Mbd4
	KCTD21	Mbp
	KCTD3	Mbtd1
	KCTD5	Mbtps2
	KDELC2	Mcc
	KDELR1	Mccc1
	KDM2A	Mcf2l
	KDM3A	Mcfd2
	KDM5B	Mcl1
	KDM5C	Mcm5
	KDM6B	Mcm7
	KDSR	Mctp2
	KIAA0141	Mdc1
	KIAA0247	Mdm4
	KIAA0319L	Mdn1
	KIAA0355	Mecom
	KIAA0368	Mecp2
	KIAA0408	Med13
	KIAA0513	Med14
	KIAA0895L	Med17
	KIAA0930	Med18
	KIAA0947	Med28
	KIAA1024	Mef2a
	KIAA1045	Mef2c
	KIAA1109	Megf9
	KIAA1147	Meis2
	KIAA1161	Memo1
	KIAA1199	Meox2
	KIAA1244	Mepce
	KIAA1324L	Mesdc2
	KIAA1328	Met
	KIAA1429	Mfap1a
	KIAA1432	Mfhas1
	KIAA1462	Mfn1
	KIAA1467	Mfsd11
	KIAA1468	Mfsd7c
	KIAA1549	Mga
	KIAA1549L	Mgat3
	KIAA1551	Mgat4a
	KIAA1614	Mgll
	KIAA1644	Mid2
	KIAA1958	Mier1
	KIAA2013	Mink1
	KIAA2022	Mkl2
	KIF13A	Mlf2
	KIF1A	Mllt10
	KIF1B	Mllt11
	KIF21B	Mlxip
	KIF23	Mmachc
	KIF26A	Mmd
	KIF26B	Mmgt1
	KIF3C	Mmp16
	KIF5A	Mmp25
	KIF5C	Mob1a
	KIT	Mob1b
	KLF10	Mob2
	KLF11	Morf4l1
	KLF2	Morn4
	KLF3	Mov10
	KLF4	Mphosph9
	KLF7	Mplkip
	KLF8	Mpped1
	KLHDC10	Mpv17l
	KLHDC8B	Mrc1
	KLHL11	Mrfap1
	KLHL14	Mro
	KLHL15	Mroh1
	KLHL21	Mrpl35
	KLHL23	Mrpl45
	KLHL28	Mrpl51
	KLHL31	Ms4a15
	KLHL42	Ms4a4c
	KLHL6	Ms4a6c
	KLHL9	Msantd1
	KLK5	Msantd4
	KMT2A	Msi2
	KMT2C	Msl1
	KMT2D	Mtf1
	KPNA1	Mtf2
	KPNA2	Mtmr1
	KPNA4	Mtmr12
	KPNA6	Mtmr4
	KRCC1	Mtor
	KREMEN1	Mtss1l
	KRIT1	Mtus1
	KRT5	Mtx2
	KSR1	Mup11
	KXD1	Mup13
	LAMA3	Mup17
	LAMC1	Mup7
	LARP1	Mxi1
	LARP4	Myc
	LATS2	Mycbp
	LBH	Mycn
	LBR	Myd88
	LCOR	Myh10
	LDB2	Myh9
	LDLRAD1	Mylip
	LDLRAD4	Myo10
	LDLRAP1	Myo16
	LEPRE1	Myo5a
	LEPROT	Myo9a
	LEPROTL1	Mysm1
	LGR4	Myt1
	LGR5	Mzt1
	LHFPL2	N4bp1
	LHFPL3	N4bp2
	LHX1	N4bp2l2
	LHX4	N6amt1
	LIF	NOTCH1
	LIFR	Naa15
	LIMA1	Naa50
	LIMD1	Nacc1
	LIMD2	Nacc2
	LIMK1	Naip5
	LIMK2	Nap1l3
	LIN28A	Nap1l4
	LIN28B	Napb
	LIN7A	Nars
	LIN7C	Nat8f2
	LINGO1	Nat8f4
	LIPH	Nbea
	LMLN	Nbr1
	LMNB2	Ncald
	LMO7	Ncam1
	LMOD1	Ncam2
	LMTK2	Ncan
	LMX1A	Ncbp3
	LMX1B	Nceh1
	LNPEP	Nckap5
	LONRF3	Ncl
	LOXL4	Ncor1
	LPCAT1	Ndfip2
	LPCAT3	Ndnf
	LPGAT1	Ndrg1
	LPHN1	Ndst1
	LPHN3	Ndufa4
	LPP	Ndufs4
	LPPR5	Necab1
	LRIG1	Nedd4l
	LRIG2	Nefh
	LRIG3	Neo1
	LRP10	Neto1
	LRP12	Neto2
	LRP1B	Neurl1b
	LRP2BP	Neurod1
	LRP3	Neurod6
	LRP6	Nf1
	LRP8	Nf2
	LRRC10B	Nfat5
	LRRC15	Nfatc1
	LRRC16B	Nfatc3
	LRRC20	Nfe2l1
	LRRC28	Nfe2l2
	LRRC32	Nfia
	LRRC36	Nfix
	LRRC40	Nfx1
	LRRC55	Nfya
	LRRC57	Nhlrc1
	LRRC8B	Nhsl1
	LRRC8C	Nhsl2
	LRRC8E	Nip7
	LRRFIP2	Nipa2
	LRRTM1	Nipal3
	LSM11	Nkain1
	LSM14B	Nkain3
	LUC7L	Nkiras1
	LUZP1	Nktr
	LUZP2	Nlgn1
	LYPD6	Nmrk2
	LYRM5	Nol4
	LYSMD1	Nolc1
	LZIC	Nosip
	MAB21L3	Npat
	MACF1	Npnt
	MAD2L1	Npr3
	MAD2L1BP	Nptn
	MAF	Nptx1
	MAFG	Nptxr
	MAGI3	Npy2r
	MAL2	Nr1d2
	MAML1	Nr2c2
	MAN1A2	Nr2f2
	MAP1B	Nr4a2
	MAP2K4	Nrarp
	MAP2K6	Nrcam
	MAP2K7	Nrep
	MAP3K1	Nrg3
	MAP3K2	Nrip1
	MAP3K9	Nrk
	MAP4K3	Nrsn1
	MAP4K4	Nsg2
	MAP7	Nsl1
	MAPK1	Nt5dc3
	MAPK14	Ntm
	MAPK4	Ntrk2
	MAPK6	Nts
	MAPK8	Nucks1
	MAPK8IP2	Nudcd3
	MAPK8IP3	Nudt10
	MAPKBP1	Nudt11
	MAPRE1	Nudt18
	MAPRE2	Nudt19
	2021-03-07	Nudt4
	2021-03-08	Nup210
	MARCKS	Nup214
	MASTL	Nus1
	MAT2A	Ociad2
	MAT2B	Ocln
	MB21D2	Odc1
	MBD2	Ogfod1
	MBD5	Ogt
	MBNL3	Olfm1
	MBOAT2	Olfm3
	MBTD1	Olfr287
	MBTPS1	Omg
	MCC	Onecut2
	MCL1	Ooep
	MCMBP	Oprl1
	MCTP1	Osbpl11
	MDFIC	Osbpl2
	MDN1	Osbpl3
	MECP2	Osbpl8
	MED1	Oscp1
	MED12L	Osr1
	MED14	Ost4
	MED17	Otud1
	MED20	Otud4
	MED28	Oxsm
	MED6	Oxsr1
	MEF2D	Oxtr
	MEGF6	P2ry1
	MEMO1	P2ry12
	MESDC1	P2ry4
	MEST	P4hb
	METAP1	PCDH19
	METTL15	PPARA
	METTL16	PTEN
	METTL21B	Pabpc5
	MEX3A	Pacsin2
	MEX3B	Padi2
	MFAP3L	Pafah1b1
	MFHAS1	Pafah1b2
	MFN1	Pak2
	MFN2	Pak3
	MFSD10	Pam
	MFSD2A	Pan3
	MGA	Pank1
	MGAT4A	Pank2
	MGLL	Papd7
	MIA3	Papola
	MIB1	Papolg
	MICAL2	Pappa
	MICAL3	Papss2
	MICALCL	Paqr8
	MID2	Pard6g
	MIDN	Parg
	MIEF1	Parp11
	MIER1	Parp14
	MIER2	Patz1
	MINOS1-NBL1	Pax3
	MINPP1	Paxip1
	MLLT6	Pbrm1
	MMAB	Pbx3
	MMGT1	Pbxip1
	MMP11	Pcdh10
	MMP16	Pcdh20
	MMP24	Pcdhac1
	MOB3B	Pcdhb17
	MOB4	Pcdhb5
	MON2	Pcf11
	MORN4	Pcgf3
	MPP2	Pcmt1
	MPP3	Pcmtd1
	MPP6	Pcnx
	MPPED2	Pcyox1
	MPV17	Pde4b
	MPZL3	Pde4dip
	MRFAP1	Pde7b
	MRI1	Pdgfb
	MRPL3	Pdgfra
	MRPS18B	Pdp2
	MRRF	Pds5b
	MSH2	Pdxp
	MSI1	Pea15a
	MSL2	Peg3
	MSRB3	Peli2
	MTDH	Pex13
	MTF1	Pfkfb3
	MTFR1	Pfkfb4
	MTHFD2	Pfn2
	MTMR3	Pgam5
	MTMR9	Pgpep1
	MTSS1L	Pgr
	MTUS1	Pgrmc2
	MTUS2	Phactr1
	MUC20	Phf14
	MUM1L1	Phf3
	MXD1	Phf6
	MXD4	Phip
	MXI1	Phlpp1
	MYBL1	Phtf2
	MYBL2	Pi4k2a
	MYCBP	Pianp
	MYCBP2	Pias1
	MYCL	Pid1
	MYLIP	Pigl
	MYLK	Pigm
	MYNN	Pigt
	MYO10	Pik3ip1
	MYO1A	Pik3r1
	MYO1C	Pik3r3
	MYO1E	Pik3r4
	MYO1F	Pikfyve
	MYO5A	Pim3
	MYO9A	Pisd
	MYRIP	Pitpna
	MYT1L	Pitpnc1
	N4BP1	Pitpnm2
	N4BP2	Piwil2
	N4BP2L2	Pkd2
	NAA50	Plagl1
	NAA60	Plagl2
	NABP1	Plat
	NACC1	Plbd2
	NACC2	Pld3
	NAGK	Plek
	NANOS1	Plekha1
	NAP1L1	Plekha3
	NAPEPLD	Plekhg1
	NAT10	Plk2
	NAT8L	Plp1
	NAV1	Plpp3
	NAV3	Plscr4
	NBEAL1	Plxna2
	NBL1	Plxnd1
	NCK1	Pm20d2
	NCK2	Pmaip1
	NCOA1	Pnma2
	NCOA2	Pnpla3
	NCOA3	Pnrc1
	NCOA7	Pofut1
	NCOR1	Polb
	NDFIP2	Poldip2
	NDNF	Polq
	NDOR1	Polr1b
	NDST1	Polr2m
	NDST2	Polr3a
	NDUFB9	Polr3f
	NECAB1	Polr3k
	NECAB3	Pom121
	NECAP1	Pomk
	NEDD4	Pou3f3
	NEDD4L	Pou4f2
	NEGR1	Ppap2b
	NEK6	Ppapdc1b
	NEK9	Ppara
	NEO1	Pparg
	NET1	Ppargc1a
	NETO1	Ppargc1b
	NETO2	Ppig
	NFASC	Ppih
	NFAT5	Ppm1k
	NFATC2	Ppm1l
	NFATC3	Ppp1r12c
	NFE2L1	Ppp1r13l
	NFE2L2	Ppp1r21
	NFE2L3	Ppp1r3b
	NFIA	Ppp1r9a
	NFIB	Ppp1r9b
	NFIX	Ppp2r2a
	NFKB1	Ppp2r2c
	NFYA	Ppp2r5e
	NFYB	Ppp3cb
	NGF	Ppp3r1
	NGFR	Ppp6c
	NHEJ1	Ppp6r3
	NHLH1	Pptc7
	NHLH2	Prdm11
	NHLRC1	Prdx1
	NHLRC3	Prdx3
	NHSL2	Prkaa1
	NIF3L1	Prkar1a
	NIPAL4	Prkar2a
	NIT1	Prkcb
	NKAIN1	Prmt5
	NKD1	Prnp
	NKIRAS2	Pros1
	NKRF	Prr14l
	NKX2-3	Prr5l
	NKX2-8	Prrc2b
	NKX3-2	Prrc2c
	NLK	Prrg3
	NLRP1	Prrx1
	NME6	Prune2
	NMNAT2	Psd3
	NNAT	Psip1
	NOD2	Psma4
	NOG	Psmb11
	NOTCH3	Psmd9
	NOTUM	Psme3
	NOVA1	Psme4
	NPAS3	Pten
	NPAS4	Ptgs2
	NPAT	Ptk6
	NPEPL1	Ptp4a2
	NPEPPS	Ptpn11
	NPFFR1	Ptpn2
	NPNT	Ptprd
	NPTN	Ptprg
	NPTX1	Ptprj
	NPTX2	Ptprr
	NR1D1	Pum1
	NR1D2	Pum2
	NR2C2	Purg
	NR3C1	Pvr
	NR4A3	Pvrl1
	NR6A1	Pycr1
	NRARP	Qk
	NRAS	Qser1
	NREP	R3hdm2
	NRG2	Rab11b
	NRGN	Rab11fip1
	NRIP1	Rab11fip4
	NRP2	Rab12
	NRSN1	Rab14
	NRXN1	Rab21
	NSD1	Rab30
	NSDHL	Rab33b
	NSG2	Rab34
	NSL1	Rab5b
	NT5C1A	Rab9b
	NT5C1B	Rabgap1l
	NT5C1B-RDH14	Rac2
	NTN1	Rad1
	NTPCR	Rad51c
	NUCKS1	Rad51d
	NUDT11	Rad9b
	NUFIP2	Raf1
	NUMBL	Ralbp1
	NUP35	Ralgapa2
	NUP50	Ralgapb
	NUP88	Ralgds
	NUPL1	Ralgps1
	NXF1	Ramp1
	NYAP2	Ranbp17
	NYNRIN	Ranbp2
	OAF	Ranbp3l
	OCLN	Rap1gds1
	OGT	Rapgef6
	OLR1	Rapgefl1
	ONECUT1	Rars2
	ONECUT2	Rasa1
	ONECUT3	Rasal1
	ORMDL3	Rasal2
	OSBPL10	Rasgef1a
	OSBPL3	Rasgef1b
	OSBPL5	Rasgrp1
	OSBPL6	Rassf4
	OSBPL8	Rassf8
	OSM	Rb1
	OSMR	Rbl2
	OSR1	Rbm11
	OSTF1	Rbm18
	OSTM1	Rbm34
	OTC	Rbm8a
	OTP	Rcan2
	OTUD3	Rcan3
	OTUD4	Rce1
	OTUD7A	Rdh13
	OXSR1	Rdx
	P2RY2	Reck
	P4HA2	Reep1
	PABPC1L2A	Reep2
	PABPC1L2B	Reep4
	PACS2	Reps2
	PAFAH1B1	Ret
	PAG1	Rev3l
	PAIP1	Rfxank
	PAK2	Rgma
	PAK3	Rgs17
	PAK4	Rgs20
	PAK6	Rhbdl3
	PAK7	Rhoa
	PALD1	Rhobtb3
	PALM	Rhod
	PALM2	Rhoq
	PALM3	Ric3
	PAN2	Rictor
	PANK1	Rims3
	PANK3	Rin2
	PANX2	Rinl
	PAPD5	Rint1
	PAPPA	Riok3
	PAPPA2	Ripk2
	PAQR3	Ripor2
	PARD6B	Rmi2
	PARM1	Rnd1
	PARP2	Rnf103
	PARP8	Rnf11
	PARPBP	Rnf111
	PARVA	Rnf128
	PAWR	Rnf138
	PAX2	Rnf141
	PAX3	Rnf150
	PAX5	Rnf152
	PAX8	Rnf165
	PBX1	Rnf167
	PBX2	Rnf168
	PBX3	Rnf187
	PCDH1	Rnf213
	PCDH10	Rnf214
	PCDH17	Rnf216
	PCDHA1	Rnf220
	PCDHA10	Rnf24
	PCDHA11	Rnf38
	PCDHA12	Rnf4
	PCDHA13	Rnf40
	PCDHA2	Rnf44
	PCDHA3	Robo1
	PCDHA4	Robo2
	PCDHA5	Rogdi
	PCDHA6	Rora
	PCDHA7	Rorb
	PCDHA8	Rpgrip1l
	PCDHA9	Rph3a
	PCDHAC1	Rpl23
	PCDHAC2	Rprd1a
	PCGF3	Rragc
	PCNX	Rragd
	PCNXL4	Rs1
	PCOLCE2	Rsad1
	PCP4L1	Rsbn1
	PCSK1	Rsf1
	PCSK5	Rsrc2
	PCSK6	Rtn3
	PCYT1A	Rundc3b
	PCYT1B	Runx1
	PDAP1	Runx2
	PDCD4	Runx3
	PDCL	Ryr2
	PDCL3	SIRT1
	PDE10A	SIX2
	PDE12	SSSCA1
	PDE1B	Sacm1l
	PDE3A	Sall1
	PDE7B	Sall3
	PDE8B	Sall4
	PDF	Samd8
	PDGFC	Samhd1
	PDGFRA	Sapcd2
	PDHB	Sbno1
	PDHX	Sc4mol
	PDIK1L	Sc5d
	PDK2	Scamp1
	PDK4	Scamp3
	PDLIM5	Scamp5
	PDPK1	Scap
	PDPR	Scara5
	PDS5A	Scd1
	PDS5B	Scmh1
	PDZD2	Scml4
	PDZD4	Scn1a
	PDZD8	Scn2a1
	PEA15	Scn3b
	PEAK1	Scn4b
	PEF1	Scn8a
	PELI2	Scp2
	PER2	Scrn1
	PEX13	Sdc2
	PEX5L	Sdc3
	PFKFB3	Sdccag3
	PFKP	Sec11a
	PGAM1	Sec24a
	PGAP2	Sec63
	PGM2	Sel1l3
	PGM2L1	Selenoi
	PHACTR2	Sema3a
	PHB2	Sema3c
	PHC1	Sema3d
	PHF15	Sema5a
	PHF21A	Sema6a
	PHF7	Sema6d
	PHF8	Senp1
	PHIP	Senp2
	PHLDA2	Senp5
	PHLDA3	Sepp1
	PHLDB1	2021-09-02
	PHLDB3	2021-09-03
	PHLPP2	2021-09-09
	PHYHIP	Serinc1
	PI15	Serinc3
	PIAS4	Serp1
	PIGA	Serpinb9
	PIK3CA	Serpine2
	PIK3CB	Serpinf1
	PIK3IP1	Serpini1
	PIK3R1	Sestd1
	PIM1	Setd7
	PIP4K2C	Sez6l
	PIP5K1C	Sfrs18
	PITPNA	Sgcb
	PITPNC1	Sgms2
	PITPNM2	Sgpp1
	PITPNM3	Sgtb
	PKD1	Sh2d4a
	PKD2	Sh3bgrl
	PKDCC	Sh3d19
	PKIA	Sh3pxd2b
	PKN3	Sh3rf3
	PKNOX1	Shank1
	PKNOX2	Shc4
	PLA2G2F	Shh
	PLA2G3	Shisa6
	PLAG1	Shox2
	PLAGL2	Shroom2
	PLAT	Shroom4
	PLCH2	Sidt1
	PLCL1	Siglece
	PLCXD3	Sik1
	PLD1	Sirt1
	PLD5	Six2
	PLEC	Six4
	PLEKHA1	Ski
	PLEKHA3	Skil
	PLEKHA6	Slain1
	PLEKHA7	Slc10a7
	PLEKHA8	Slc11a2
	PLEKHB2	Slc12a2
	PLEKHG3	Slc14a1
	PLEKHH1	Slc15a1
	PLEKHH3	Slc16a14
	PLEKHO1	Slc16a7
	PLIN4	Slc17a7
	PLK1	Slc18a2
	PLOD2	Slc19a2
	PLXDC2	Slc1a1
	PLXNA1	Slc1a4
	PLXNA2	Slc23a2
	PLXNA4	Slc24a2
	PLXNB1	Slc24a3
	PLXNC1	Slc25a22
	PLXND1	Slc25a24
	PMEPA1	Slc25a3
	PODXL	Slc25a42
	POGK	Slc25a46
	POGZ	Slc27a1
	POLR2F	Slc2a13
	POLR3D	Slc2a3
	POLR3G	Slc2a4
	POLR3H	Slc30a1
	POM121C	Slc31a1
	POMT2	Slc35a1
	POU2F1	Slc35a4
	POU3F1	Slc35b4
	POU3F3	Slc35d2
	POU4F1	Slc35d3
	PPAPDC2	Slc35e1
	PPARGC1B	Slc35e2
	PPIC	Slc35f1
	PPIL6	Slc35f3
	PPIP5K2	Slc36a1
	PPL	Slc38a2
	PPM1D	Slc38a7
	PPP1CB	Slc39a9
	PPP1R12A	Slc41a1
	PPP1R12B	Slc41a2
	PPP1R13L	Slc44a5
	PPP1R15B	Slc4a8
	PPP1R16B	Slc6a11
	PPP1R37	Slc6a20b
	PPP1R3B	Slc6a4
	PPP1R3F	Slc6a8
	PPP1R9B	Slc7a1
	PPP3CB	Slc7a11
	PPP3R1	Slc7a14
	PPP6C	Slc7a2
	PPP6R2	Slc7a5
	PPT2	Slc8b1
	PPTC7	Slc9a2
	PQLC2	Slc9a5
	PRDM16	Slc9a6
	PRDM4	Slco5a1
	PRDM6	Slit3
	PRELP	Slitrk4
	PRICKLE2	Slitrk5
	PRKAA2	Sltm
	PRKAR2A	Smad2
	PRKAR2B	Smad3
	PRKCA	Smad4
	PRKG1	Smad5
	PRKRA	Smad7
	PRNP	Smad9
	PRNT	Smarca2
	PROX1	Smarca4
	PRPF38B	Smco1
	PRPF40A	Smg7
	PRPF40B	Smim15
	PRRC2B	Smim20
	PRRG1	Smo
	PRRT2	Smoc1
	PRRX1	Smoc2
	PRX	Smtnl2
	PSAP	Smyd4
	PSD3	Snap25
	PSD4	Snapc1
	PSENEN	Snhg11
	PSIP1	Snip1
	PSME3	Sntb2
	PTAFR	Snx25
	PTAR1	Snx27
	PTBP1	Snx30
	PTEN	Snx9
	PTHLH	Soat1
	PTP4A1	Sobp
	PTPLB	Socs6
	PTPN14	Socs7
	PTPN3	Soga1
	PTPN4	Soga3
	PTPN9	Son
	PTPRB	Sorcs2
	PTPRD	Sort1
	PTPRF	Sos1
	PTPRG	Sox11
	PTPRJ	Sox2
	PTS	Sox4
	PUM1	Sox6
	PUM2	Sox7
	PURB	Sox8
	PURG	Sp1
	PVRL1	Sp7
	PVRL4	Spag1
	PXDN	Spag9
	PXK	Sparc
	QKI	Spast
	QSER1	Spen
	RAB11A	Sphkap
	RAB11B	Spib
	RAB11FIP1	Spire1
	RAB11FIP4	Spock2
	RAB11FIP5	Spp1
	RAB14	Spred1
	RAB15	Spred3
	RAB21	Sprn
	RAB23	Spryd3
	RAB30	Spsb4
	RAB35	Sptbn2
	RAB3C	Sptlc1
	RAB3GAP2	Sqstm1
	RAB40C	Srcin1
	RAB5B	Srebf2
	RAD23A	Srek1
	RAD23B	Srm
	RAD51L3-RFFL	Srp14
	RAD54L2	Srp72
	RALB	Srprb
	RALGAPA1	Srrm2
	RALGPS1	Srsf11
	RALGPS2	Srsf2
	RANBP10	Srxn1
	RANBP2	Ssfa2
	RAP1A	Sst
	RAP2A	Sstr1
	RAPGEFL1	Sstr4
	RAPSN	St6galnac5
	RARA	St8sia1
	RARG	St8sia3
	RASA2	St8sia4
	RASD1	Stag1
	RASEF	Stam
	RASGRF2	Stam2
	RASGRP1	Stard13
	RASL10B	Stard4
	RASL11B	Stat1
	RASSF1	Stat2
	RASSF3	Stat3
[truncated: 877 more rows]

## Sheet: Table 4
GO term associated gene IDs from ShinyGO analysis with common gene targets from differentially expressed miRNAs in TFM mice. Full list of significant GO terms from ShinyGO analysis with FDR cutoff 0.05. Number of total genes and specifc genes associated with each GO term are listed.
Gene info										GO_Groups
	User ID	Ensembl Gene ID	Symbol	Gene Type	Species	Chr	Position (Mbp)
1	STAU2	ENSMUSG00000025920	Stau2	protein_coding	Mouse	1	16.2287				High level GO category	Genes
2	TFAP2B	ENSMUSG00000025927	Tfap2b	protein_coding	Mouse	1	19.2089			253	Establishment of localization	SLC6A4	SLC6A11	MYO5A	KIF5A	RAB5B	PLEKHA3	TOMM40	RANBP2	CDC42	HAP1	HOMER1	ABCA1	RAB11FIP4	SEC63	SLC16A7	RAB21	OSBPL8	PEX13	NSG2	DNAJC27	PAFAH1B1	STON2	CLMN	ZDHHC20	KPNA1	ABCG1	TCF7L2	CPLX2	SLC16A14	KIF5C	DNM1	RAB14	LIN7C	SNAP25	SLC23A2	TBC1D20	SNX27	ATP2A2
3	MGAT4A	ENSMUSG00000026110	Mgat4a	protein_coding	Mouse	1	37.4393			248	Regulation of signaling	HOMER1	WNT3A	SHISA6	CAV2	GRIK3	TGFB1	KIT	BCL2L1	IGFBP3	TRIB2	AJUBA	EMP2	PAK2	SIK1	TNKS2	TCF7L2	CPLX2	ING5	DUSP2	SKIL	PDGFRA	TGFA	PAK3	CX3CL1	CSNK1G1	MAP2K4	CYLD	OTUD4	SLC24A2	MCL1	DGKI	TGFB2	NREP	RICTOR	STYX	BCL2	RCAN3	NRARP
4	POU3F3	ENSMUSG00000045515	Pou3f3	protein_coding	Mouse	1	42.6958			248	Regulation of response to stimulus	HOMER1	SHISA6	CAV2	TGFB1	KIT	BCL2L1	IGFBP3	TRIB2	AJUBA	EMP2	BCL6	PAK2	VEGFA	SIK1	TNKS2	ING5	DUSP2	SKIL	PDGFRA	TGFA	PAK3	CX3CL1	CADM1	RORA	CSNK1G1	MAP2K4	CYLD	OTUD4	MCL1	TLR4	TGFB2	NREP	RICTOR	STYX	BCL2	RCAN3	SYT11	NRARP
5	COL3A1	ENSMUSG00000026043	Col3a1	protein_coding	Mouse	1	45.3115			244	Regulation of biological quality	SLC6A4	PTPRD	EPHB2	SLC6A11	MYO5A	DLG2	MAPK14	SHISA6	CDC42	DIO2	RHOA	HNRNPA0	CLMN	USP25	BRWD1	ABCG1	TNKS2	TCF7L2	CPLX2	PLXNA2	DCLRE1C	DNM1	LIN7C	SNAP25	FBXW7	ATP2A2	PLXND1	ATP2B2	CHRNA7	FCHSD2	CASP3	ABHD5	ATP7A	KCNK1	DAGLA	DMXL1	SLC24A2	STIM2
6	HECW2	ENSMUSG00000042807	Hecw2	protein_coding	Mouse	1	53.8069			218	Regulation of multicellular organismal process	HOMER1	PTPRD	EPHB2	SHISA6	VEGFA	PLXNA2	ATP2A2	PLXND1	PAK3	BMP2K	ID1	HECW2	NREP	ISLR2	TCF4	ITGB3	TGFB1	EPHB3	RHOA	WNT3A	DLL1	IRF1	IGF1	FAM49B	BCL6	APP	LUC7L	NEDD4L	ITGB8	CREB1	EPHA4	FBN1	DLL4	SPRED1	CHRNA7	CCDC88A	RORB	FGF2
7	FAM126B	ENSMUSG00000038174	Fam126b	protein_coding	Mouse	1	58.5228			217	Anatomical structure morphogenesis	LUZP1	EFNA2	EPHB3	CDC42	RHOA	PAFAH1B1	SDC2	BRWD1	VEGFA	NPTX1	STRADB	EPHA4	PLXNA2	KIF5C	TMOD1	EPHB2	TMEM106B	PLXND1	PAK3	TMOD2	NPTN	HECW2	EFNA5	FZD4	ISLR2	BRSK2	CDH22	BTBD3	STK24	KIF5A	NRARP	ITGB3	TGFB1	WARS2	KIT	WNT3A	ZFPM2	SIX2
8	STRADB	ENSMUSG00000026027	Stradb	protein_coding	Mouse	1	58.9735			201	Regulation of developmental process	PTPRD	EPHB2	CDC42	RHOA	BRWD1	VEGFA	PLXNA2	SKIL	PLXND1	PAK3	BMP2K	ID1	HECW2	NREP	ISLR2	TCF4	ITGB3	ABCG1	TGFB1	KIT	NR2C2	EPHB3	WNT3A	DLL1	IGF1	BCL6	APP	SIK1	LUC7L	NEDD4L	CREB1	EPHA4	FBN1	SPRED1	CCDC88A	RORB	FGF2	HOXA9
9	BMPR2	ENSMUSG00000067336	Bmpr2	protein_coding	Mouse	1	59.7634			199	Regulation of molecular function	HOMER1	SHISA6	KIT	DYNLL2	TRIB2	PAFAH1B1	TRAF3	PAK2	CCNY	CCNJ	STRADB	PLXNA2	DUSP2	RECK	TGFA	PLXND1	PAK3	CX3CL1	MAP2K4	PPARGC1B	CYLD	OXSR1	ATG14	STIM2	HIP1	PIK3R1	TBC1D8B	ID1	HECW2	CCNJL	DCUN1D3	CREBZF	TBC1D30	STYX	DOT1L	STK24	PSME3	PRNP
10	FAM117B	ENSMUSG00000041040	Fam117b	protein_coding	Mouse	1	59.913			196	Response to stress	BCL2L1	NFE2L2	REV3L	AJUBA	BCL6	UBE2V2	PAK2	VEGFA	SIK1	STRADB	DCLRE1C	PAK3	ERLIN2	CX3CL1	CADM1	RORA	MAP2K4	PDS5B	OXSR1	OTUD4	ATG14	MCL1	TLR4	SGTB	NREP	HMGA1	RNF152	HMGA2	BCL2	BAK1	DOT1L	STK24	UBE2N	PRNP	BCL2L2	CXADR	SP1	HIF3A
11	ABI2	ENSMUSG00000026782	Abi2	protein_coding	Mouse	1	60.4096			194	Regulation of localization	RAB5B	KIT	HOMER1	RHOA	STON2	VEGFA	TCF7L2	CPLX2	PLXNA2	PLXND1	WWP2	STIM2	HIP1	HECW2	SHISA6	SYT11	NKAIN1	PRNP	TGFB1	WNT3A	DLL1	YES1	NFE2L2	DNAJC27	ITGB3	AJUBA	ABCG1	NEDD4L	CAMK2A	DLL4	SPRED1	EDEM1	ARL6IP1	CASK	ABHD5	PKD2	CYLD	APLN
12	KLF7	ENSMUSG00000025959	Klf7	protein_coding	Mouse	1	64.0294			188	Macromolecule localization	DLG2	RAB5B	PLEKHA3	TOMM40	RANBP2	HAP1	ABCA1	SEC63	RAB21	OSBPL8	PEX13	DNAJC27	CLMN	ZDHHC20	KPNA1	ABCG1	TNKS2	TCF7L2	RAB14	LIN7C	SNX27	FAM126A	RAB30	ARL6IP1	VPS37A	HEATR3	TRAPPC8	TULP4	GNPTAB	ANKRD9	FAM126B	SCAMP5	TBC1D8B	SGTB	TAPT1	TBC1D30	TMED5	RAB11B
13	CREB1	ENSMUSG00000025958	Creb1	protein_coding	Mouse	1	64.5326			180	Cellular localization	SLC6A4	MYO5A	DLG2	SHISA6	KIF5A	RAB5B	PLEKHA3	TOMM40	RANBP2	HAP1	RAB11FIP4	SEC63	RAB21	PEX13	NSG2	DNAJC27	PAFAH1B1	CLMN	ZDHHC20	DNM1L	KPNA1	TNKS2	CPLX2	KIF5C	DNM1	RAB14	LIN7C	SNAP25	TBC1D20	MFN1	SNX27	FAM126A	TMEM106B	RAB30	ARL6IP1	VPS37A	HEATR3	CCDC88A
14	ERBB4	ENSMUSG00000062209	Erbb4	protein_coding	Mouse	1	68.0322			158	Cellular component biogenesis	PTPRD	EPHB2	CADM1	CAV2	CELF2	CDC42	RHOA	NSG2	DNM1L	LUC7L	RIOK3	ATG16L1	RAB14	SNAP25	TMOD1	DR1	FCHSD2	DCX	HEATR3	HAS3	TMOD2	KIF23	TRAPPC8	ATG14	HIP1	TAPT1	CLTC	CDH22	TTC26	MDN1	PRNP	COL1A1	SNX9	TGFB1	KIT	WNT3A	PUM2	ITGB3
15	EPHA4	ENSMUSG00000026235	Epha4	protein_coding	Mouse	1	77.3672			143	Cell proliferation	CAV2	TGFB1	KIT	CD274	ERBB3	BTG2	CLMN	BCL6	VEGFA	CCNJ	ING5	DDR2	PDGFRA	TGFA	TGFB2	CCNJL	LIFR	ERBB4	NRARP	CXADR	BCL2L1	WNT3A	E2F3	IGF1	FGF2	BCL11B	BCL2	BAK1	MAPK1	SP1	NACC1	IGF1R	APC	CBFA2T3	TGFBR1	PTEN	KIF1A	IL10
16	PAX3	ENSMUSG00000004872	Pax3	protein_coding	Mouse	1	78.1013			139	Response to external stimulus	COL1A1	EFNA2	EPHB3	CD274	FBXL3	BCL6	VEGFA	SIK1	EPHA4	PLXNA2	KIF5C	EPHB2	PLXND1	CX3CL1	RORA	NPTN	PKD2	ATG14	TLR4	RNF152	EFNA5	KIF5A	BCL2L1	HNRNPA0	WNT3A	ABCA1	WNT11	IL10	FSTL1	XPR1	ITGA6	BCL2L11	KLF10	TNRC6A	MAPK14	SLIT3	BCL2	MAPK1
17	ACSL3	ENSMUSG00000032883	Acsl3	protein_coding	Mouse	1	78.6578			132	Response to endogenous stimulus	CAV2	ACVR1B	TGFB1	TGFBR1	SLC2A4	NR1D2	BMPR1A	SKIL	ADIPOR2	TGFBR2	TGFB2	APPL1	PIK3R1	NREP	NRIP1	BMPR2	RGMA	PRNP	SMAD7	MYLIP	COL1A1	KIT	BCL2L1	RHOA	YES1	OSBPL8	CPEB4	DNMT3A	COL2A1	SMAD2	CPEB1	COL3A1	PDGFRA	CLOCK	COL1A2	COL4A6	COL4A1	TOB1
18	COL4A3	ENSMUSG00000079465	Col4a3	protein_coding	Mouse	1	82.5869			129	Locomotion	EFNA2	KIT	EPHB3	RHOA	ITGB3	SDC2	PAK2	VEGFA	ITGB8	SDC3	EPHA4	PLXNA2	KIF5C	EPHB2	PLXND1	PAK3	PLAT	CX3CL1	NPTN	EFNA5	KIF5A	MYO10	TGFB1	WNT3A	AJUBA	DLL4	SPRED1	FGF2	SLIT3	APCDD1	CAV2	MID2	ACVR1B	SP1	COL1A1	IGF1R	APC	TGFBR1
19	AGFG1	ENSMUSG00000026159	Agfg1	protein_coding	Mouse	1	82.8395			117	Immune system process	EFNA2	KIT	CD274	IRF1	IRF4	BCL6	VEGFA	PDGFRA	CASP3	CX3CL1	CADM1	OTUD4	TLR4	TET2	RUNX3	ITGB3	TGFB1	CDC42	WNT3A	DLL1	FAM49B	EMP2	CXADR	2021-03-08	CREB1	FBN1	DLL4	HOXA9	TGFB2	SOCS6	MAPK1	NRARP	MID2	ACVR1B	RAB5B	IGF1R	CBFA2T3	RHOA
20	SLC16A14	ENSMUSG00000026220	Slc16a14	protein_coding	Mouse	1	84.9059			117	Catabolic process	HNRNPA0	BNIP2	SQSTM1	TRIB2	ALDH6A1	FBXL3	DNM1L	LNPEP	FBXL16	ATG16L1	GPCPD1	FBXW7	MMP16	VPS37A	WWP2	BACE1	ABHD5	TRAPPC8	DAGLA	ATG14	MYLIP	UBE2L3	KLHL42	ANKIB1	TET2	SGTB	HECW2	NHLRC1	UBR3	SPSB4	RNF152	RNF150	TNRC6A	STYX	NUDT11	PSME3	TRIM71	LPCAT1
21	ATG16L1	ENSMUSG00000026289	Atg16l1	protein_coding	Mouse	1	87.7559			109	Cell motility	KIT	RHOA	ITGB3	SDC2	PAK2	VEGFA	ITGB8	SDC3	PLXNA2	PLXND1	PAK3	PLAT	CX3CL1	MYO10	TGFB1	AJUBA	DLL4	SPRED1	FGF2	APCDD1	ACVR1B	SP1	COL1A1	IGF1R	APC	EPHB3	TGFBR1	PTEN	NFE2L2	WNT11	STARD13	CD274	CRK	TBX5	SPARC	AKT3	IGF1	IGFBP3
22	DGKD	ENSMUSG00000070738	Dgkd	protein_coding	Mouse	1	87.8533			109	Localization of cell	KIT	RHOA	ITGB3	SDC2	PAK2	VEGFA	ITGB8	SDC3	PLXNA2	PLXND1	PAK3	PLAT	CX3CL1	MYO10	TGFB1	AJUBA	DLL4	SPRED1	FGF2	APCDD1	ACVR1B	SP1	COL1A1	IGF1R	APC	EPHB3	TGFBR1	PTEN	NFE2L2	WNT11	STARD13	CD274	CRK	TBX5	SPARC	AKT3	IGF1	IGFBP3
23	CAPN10	ENSMUSG00000026270	Capn10	protein_coding	Mouse	1	92.9344			105	Anatomical structure formation involved in morphogenesis	LUZP1	VEGFA	TMOD1	TMOD2	NRARP	SIX2	SPRED1	TGFA	FGF2	TCF4	COL4A3	EPN2	SP1	HIF3A	EPHB3	CDC42	RHOA	WNT3A	NFE2L2	STARD13	CNTNAP1	SPARC	AKT3	ITGB3	HIF1A	EMP2	ROBO1	ITGB8	TFAP2B	ITGA4	ITGAV	ITGA6	DLL4	F3	PLXND1	LRP6	MECP2	COL4A1
24	KIF1A	ENSMUSG00000014602	Kif1a	protein_coding	Mouse	1	93.0155			103	Multi-organism process	CD274	ATG16L1	TLR4	ATXN1	TGFB1	BCL2L1	HNRNPA0	ABCA1	IL10	XPR1	BCL2L11	RECK	MAPK14	BCL2	MAPK1	CAV2	MID2	ACVR1B	SP1	KIT	NR2C2	RHOA	SERINC3	CRK	SPARC	IRF1	IGF1	PUM2	ITGB3	DDX5	SLC6A4	YY1	TRAF3	EMP2	RIOK3	CPEB1	AGFG1	NUCKS1
25	ING5	ENSMUSG00000026283	Ing5	protein_coding	Mouse	1	93.804			101	Cell adhesion	MAPK14	COL5A3	CD274	ITGB3	EMP2	ITGB8	PLXNA2	DDR2	PLXND1	NPTN	CERCAM	TENM4	EFNA5	PCDH10	DLG2	CDH22	PCDHAC1	COL1A1	CADM3	KIT	RHOA	WNT3A	CYTH3	FAM49B	ITGAV	ITGA6	PTPRD	CADM1	NPNT	PIK3R1	NDNF	SOCS6	SPOCK2	NRARP	TGFB1	NFAT5	EPHB3	PTEN
26	RNF152	ENSMUSG00000047496	Rnf152	protein_coding	Mouse	1	105.277			101	Biological adhesion	MAPK14	COL5A3	CD274	ITGB3	EMP2	ITGB8	PLXNA2	DDR2	PLXND1	NPTN	CERCAM	TENM4	EFNA5	PCDH10	DLG2	CDH22	PCDHAC1	COL1A1	CADM3	KIT	RHOA	WNT3A	CYTH3	FAM49B	ITGAV	ITGA6	PTPRD	CADM1	NPNT	PIK3R1	NDNF	SOCS6	SPOCK2	NRARP	TGFB1	NFAT5	EPHB3	PTEN
27	BCL2	ENSMUSG00000057329	Bcl2	protein_coding	Mouse	1	106.538			94	System process	HOMER1	SHISA6	GNAL	TMOD1	ATP2A2	CHRNA7	TMOD2	ATXN1	SCN1A	PRNP	APP	VEGFA	COL1A1	TGFB1	KIT	RHOA	PTEN	IL10	IGF1	PAFAH1B1	SLC6A4	YY1	COL2A1	EMP2	PTPRJ	NPTX1	CREB1	DLL4	TRPC3	COL1A2	CALD1	ATP2B2	RS1	RAB11FIP1	CASP3	BACE1	VSX1	MAP2K4
28	DSEL	ENSMUSG00000038702	Dsel	protein_coding	Mouse	1	111.859			91	Response to abiotic stimulus	COL1A1	FBXL3	AJUBA	VEGFA	MECP2	PKD2	HIF3A	PTEN	WNT11	SLC2A4	HIF1A	CPEB1	PSIP1	CHRNA7	CASP3	BCL2	SCN1A	TGFB1	NFAT5	KIT	CBFA2T3	RHOA	NFE2L2	SPARC	IRF1	IGF1	BTG2	DNMT3A	ITGB3	SLC6A4	YY1	MAP3K1	ERO1L	DNM1L	APP	MAP3K2	MBD2	CREB1
29	IL10	ENSMUSG00000016529	Il10	protein_coding	Mouse	1	131.02			85	Growth	ISLR2	TGFB1	WNT3A	IGF1	NEDD4L	EFNA5	ACVR1B	TGFBR1	RHOA	BRMS1L	WNT11	TBX5	DERL2	RAB21	PAFAH1B1	YY1	BCL6	PAK2	PTPRJ	SYT2	ITGA4	MACF1	ULK1	ADIPOR2	TGFBR2	MAP2K4	FGF2	JARID2	TGFB2	DMD	DCUN1D3	ADAM17	SOCS6	SLIT3	HMGA2	BCL2	MAPK1	BMPR2
30	NUCKS1	ENSMUSG00000026434	Nucks1	protein_coding	Mouse	1	131.911			85	Regulation of locomotion	KIT	RHOA	VEGFA	PLXNA2	PLXND1	WNT3A	ITGB3	AJUBA	DLL4	SPRED1	FGF2	CAV2	MID2	ACVR1B	SP1	COL1A1	TGFB1	IGF1R	APC	TGFBR1	PTEN	NFE2L2	WNT11	STARD13	CD274	CRK	TBX5	SPARC	AKT3	IGF1	IGFBP3	HIF1A	PTPRG	DLG5	BMPR1A	EMP2	ROBO1	APP
31	BTG2	ENSMUSG00000020423	Btg2	protein_coding	Mouse	1	134.075			84	Reproduction	STK35	TGFB1	IGF1	RECK	ACVR1B	KIT	NR2C2	ITGB3	SLC6A4	YY1	EMP2	MBD2	SPIRE1	CBX2	AGFG1	SKIL	PAPPA	PUM1	ADIPOR2	CASP3	CADM1	TGFBR2	SPAG1	PPP1R9B	CHD7	LHFPL2	LGR4	ROBO2	CBX7	SLIT3	HMGA2	MAPK1	HERPUD2	CXADR	SCMH1	SP1	BCL2L1	HIF1A
32	KDM5B	ENSMUSG00000042207	Kdm5b	protein_coding	Mouse	1	134.56			84	Reproductive process	STK35	TGFB1	IGF1	RECK	ACVR1B	KIT	NR2C2	ITGB3	SLC6A4	YY1	EMP2	MBD2	SPIRE1	CBX2	AGFG1	SKIL	PAPPA	PUM1	ADIPOR2	CASP3	CADM1	TGFBR2	SPAG1	PPP1R9B	CHD7	LHFPL2	LGR4	ROBO2	CBX7	SLIT3	HMGA2	MAPK1	HERPUD2	CXADR	SCMH1	SP1	BCL2L1	HIF1A
33	SYT2	ENSMUSG00000026452	Syt2	protein_coding	Mouse	1	134.647			73	Regulation of immune system process	CD274	VEGFA	CADM1	OTUD4	TLR4	ITGB3	WNT3A	DLL1	FAM49B	CREB1	FBN1	HOXA9	TGFB2	SOCS6	MAPK1	NRARP	ACVR1B	TGFB1	KIT	RHOA	IL10	CRK	IRF1	IGF1	PUM2	TRAF3	DLG5	BCL6	APP	RUNX1	RIOK3	PTPRJ	COL3A1	ITGA4	RASGRP1	FBXW7	PUM1	TGFBR2
34	KIF21B	ENSMUSG00000041642	Kif21b	protein_coding	Mouse	1	136.131			69	Regulation of cellular component biogenesis	PTPRD	EPHB2	DR1	FCHSD2	TAPT1	SNX9	CEP97	TLR4	EFNA5	LRRTM1	TGFB1	KIT	APC	RHOA	WNT3A	PTEN	WNT11	CNOT6	AJUBA	MYO10	UBE2V2	DNM1L	APP	RIOK3	SPIRE1	LDLRAD4	PTPRJ	CREB1	BCL2L11	TMOD1	FMN2	MACF1	WASF2	RNF4	ULK1	PAK3	MECP2	DLC1
35	SMG7	ENSMUSG00000042772	Smg7	protein_coding	Mouse	1	152.837			68	Immune system development	EFNA2	KIT	PDGFRA	CASP3	TET2	RUNX3	ITGB3	TGFB1	WNT3A	DLL1	VEGFA	CREB1	FBN1	DLL4	HOXA9	NRARP	ACVR1B	CBFA2T3	CD274	BCL6	APP	RUNX1	FBXW7	ETV6	CDK6	CHD7	MAPK14	MFHAS1	SP1	KMT2A	BCL2L11	TSPAN2	SIX4	PIK3R1	BCL2	BAK1	MAPK1	EPHB3
36	XPR1	ENSMUSG00000026469	Xpr1	protein_coding	Mouse	1	155.276			66	Developmental growth	ISLR2	WNT3A	IGF1	NEDD4L	EFNA5	TBX5	RAB21	PAFAH1B1	YY1	SYT2	ITGA4	MACF1	ULK1	TGFBR2	MAP2K4	FGF2	JARID2	TGFB2	DMD	SLIT3	MAPK1	RGMA	PTEN	WNT11	ZFPM2	APP	SMAD2	APBA1	DCX	SIX4	MAPK14	ERCC6	HEG1	TGFB1	TGFBR1	DLL1	SLC6A4	BMPR1A
37	TOR1AIP2	ENSMUSG00000050565	Tor1aip2	protein_coding	Mouse	1	156.035			62	Regulation of cell adhesion	MAPK14	CD274	EMP2	PLXNA2	DDR2	PLXND1	EFNA5	COL1A1	WNT3A	CYTH3	FAM49B	ITGA6	NPNT	PIK3R1	NDNF	SOCS6	SPOCK2	NRARP	TGFB1	NFAT5	EPHB3	RHOA	PTEN	CYTH1	CRK	ERBB3	UTRN	IGF1	ITGB3	ATXN3	DLG5	BCL6	PTPRJ	SMAD7	ITGA4	ITGAV	MACF1	CASK
38	ABL2	ENSMUSG00000026596	Abl2	protein_coding	Mouse	1	156.559			62	Regulation of growth	ISLR2	TGFB1	WNT3A	NEDD4L	ACVR1B	TGFBR1	RHOA	BRMS1L	WNT11	TBX5	DERL2	IGF1	RAB21	PAFAH1B1	YY1	BCL6	PAK2	PTPRJ	SYT2	MACF1	ADIPOR2	TGFBR2	FGF2	JARID2	TGFB2	DCUN1D3	ADAM17	SOCS6	SLIT3	HMGA2	BCL2	MAPK1	BMPR2	RGMA	PTEN	IGFBP3	ZFPM2	SIX4
39	PRRX1	ENSMUSG00000026586	Prrx1	protein_coding	Mouse	1	163.245			59	Cell cycle process	RAB11FIP4	PAFAH1B1	NAA50	CCNJ	NACC2	WEE1	KIF23	PDS5B	CCNJL	PSME3	TGFB1	PKD2	HMGA2	BCL2	CAV2	ACVR1B	SNX9	APC	BCL2L1	RHOA	PTEN	NCOR1	IRF1	IGF1	KIF13A	CEP97	CCNY	SPIRE1	TCF7L2	FBXW7	RNF4	MECP2	NPAT	TGFB2	THBS1	CKAP5	HECW2	DCUN1D3
40	SLC19A2	ENSMUSG00000040918	Slc19a2	protein_coding	Mouse	1	164.249			58	Behavior	ATXN1	PRNP	SLC7A11	KIT	PTEN	PAFAH1B1	SLC6A4	APP	MBD2	CREB1	CASP3	APLN	PPP1R9B	CNTNAP2	APBA1	GRIN1	EPHB2	CHRNA7	GM2A	KMT2A	NR2C2	HOMER1	DERL2	PEX13	BTG2	HIF1A	ATXN3	SPIRE1	EPHA4	ABI2	SNAP25	TMOD1	ELAVL4	PUM1	CHL1	ATP2B2	MECP2	TMOD2
41	ILDR2	ENSMUSG00000040612	Ildr2	protein_coding	Mouse	1	166.254			55	Multi-organism reproductive process	TGFB1	RECK	ACVR1B	KIT	NR2C2	IGF1	ITGB3	SLC6A4	YY1	EMP2	AGFG1	SKIL	PAPPA	PUM1	ADIPOR2	CADM1	TGFBR2	SPAG1	PPP1R9B	LHFPL2	LGR4	MAPK1	HERPUD2	CXADR	SCMH1	SP1	BCL2L1	APP	BCL2L11	HOXA9	LIN28A	TGFBR1	PTEN	DNMT3A	PAFAH1B1	BCL6	SPIRE1	GRIN1
42	DDR2	ENSMUSG00000026674	Ddr2	protein_coding	Mouse	1	169.972			54	Immune response	CD274	BCL6	CX3CL1	CADM1	OTUD4	TLR4	TGFB1	CDC42	FAM49B	EMP2	MAPK1	MID2	IGF1R	KIT	IL10	SERINC3	CRK	IRF1	IL13	PUM2	TRAF3	BMPR1A	APP	RIOK3	PTPRJ	2021-03-08	CPLX2	COL3A1	DCLRE1C	PPP6C	RASGRP1	PUM1	TGFBR3	VAV3	CYLD	TGFB2	THBS1	PLEKHA1
43	KCNJ10	ENSMUSG00000044708	Kcnj10	protein_coding	Mouse	1	172.341			53	Developmental process involved in reproduction	IGF1	ACVR1B	KIT	CBX2	CASP3	PPP1R9B	CHD7	ROBO2	CBX7	SLIT3	MAPK1	SP1	BCL2L1	HIF1A	TCF7L2	BCL2L11	PDGFRA	HOXA9	PLEKHA1	LIN28A	BCL2	BAK1	BCL2L2	DLX3	TGFB1	TGFBR1	PTEN	IL10	PAFAH1B1	BMPR1A	ZFPM2	SENP2	VEGFA	AGFG1	TBC1D20	FMN2	FEM1B	SIX4
44	CADM3	ENSMUSG00000005338	Cadm3	protein_coding	Mouse	1	173.333			51	Multicellular organism reproduction	TGFB1	KIT	NR2C2	IGF1	SLC6A4	YY1	MBD2	AGFG1	SKIL	PUM1	CASP3	CADM1	PPP1R9B	LGR4	ROBO2	SLIT3	MAPK1	HERPUD2	CXADR	SCMH1	SP1	BCL2L1	APP	BCL2L11	PDGFRA	HOXA9	PLEKHA1	LIN28A	TGFBR1	PTEN	DNMT3A	PAFAH1B1	BCL6	SPIRE1	GRIN1	TBC1D20	FMN2	CLOCK
45	FMN2	ENSMUSG00000028354	Fmn2	protein_coding	Mouse	1	174.502			51	Multicellular organismal reproductive process	TGFB1	KIT	NR2C2	IGF1	SLC6A4	YY1	MBD2	AGFG1	SKIL	PUM1	CASP3	CADM1	PPP1R9B	LGR4	ROBO2	SLIT3	MAPK1	HERPUD2	CXADR	SCMH1	SP1	BCL2L1	APP	BCL2L11	PDGFRA	HOXA9	PLEKHA1	LIN28A	TGFBR1	PTEN	DNMT3A	PAFAH1B1	BCL6	SPIRE1	GRIN1	TBC1D20	FMN2	CLOCK
46	GREM2	ENSMUSG00000050069	Grem2	protein_coding	Mouse	1	174.834			48	Leukocyte activation	KIT	CD274	TGFB1	WNT3A	FAM49B	CXADR	DLL4	SOCS6	NRARP	IL10	IGF1	DLG5	BCL6	APP	CPLX2	CX3CL1	TGFBR2	VAV3	TLR4	THBS1	CHD7	BCL2	SOX11	MFHAS1	IL13	BAK1	RHOA	DLL1	IRF1	IRF4	SMAD7	DCLRE1C	RASGRP1	CHRNA7	CASP3	RORA	ATP7A	FNIP1
47	AKT3	ENSMUSG00000019699	Akt3	protein_coding	Mouse	1	177.02			45	Sexual reproduction	TGFB1	KIT	NR2C2	IGF1	SLC6A4	YY1	AGFG1	SKIL	PUM1	CADM1	SPAG1	PPP1R9B	LHFPL2	LGR4	HERPUD2	CXADR	SCMH1	BCL2L1	APP	BCL2L11	HOXA9	LIN28A	TGFBR1	PTEN	DNMT3A	PAFAH1B1	BCL6	SPIRE1	GRIN1	TBC1D20	FMN2	CLOCK	ETV6	PLEKHA1	KDM5B	HMGA1	NRIP1	AFF4
48	TGFB2	ENSMUSG00000039239	Tgfb2	protein_coding	Mouse	1	186.623			43	Taxis	EFNA2	EPHB3	VEGFA	EPHA4	PLXNA2	KIF5C	EPHB2	PLXND1	CX3CL1	NPTN	EFNA5	KIF5A	WNT3A	SLIT3	TGFB1	KIT	RHOA	ROBO1	PTPRJ	CREB1	ITGAV	DPYSL5	PDGFRA	NEO1	OXSR1	FGF2	THBS1	ROBO2	ADAM17	CRK	VAV3	APP	KLF7	CHL1	SLC8B1	TGFB2	BCL11B	MAPK14
49	NSL1	ENSMUSG00000062510	Nsl1	protein_coding	Mouse	1	191.063			40	Cell growth	ISLR2	TGFB1	WNT3A	NEDD4L	EFNA5	ACVR1B	TGFBR1	RHOA	WNT11	DERL2	IGF1	RAB21	PAFAH1B1	YY1	BCL6	PTPRJ	SYT2	ITGA4	MACF1	ULK1	ADIPOR2	MAP2K4	TGFB2	DCUN1D3	ADAM17	SLIT3	BCL2	BMPR2	RGMA	IGFBP3	APP	DCX	VEGFA	FUBP1	CADM1	TGFBR2	MGLL	CRK
50	SLC30A1	ENSMUSG00000037434	Slc30a1	protein_coding	Mouse	1	191.907			39	Response to biotic stimulus	CD274	TLR4	BCL2L1	HNRNPA0	ABCA1	IL10	XPR1	BCL2L11	MAPK14	MAPK1	TGFB1	RHOA	SERINC3	CRK	SPARC	IRF1	PUM2	TRAF3	RIOK3	CPEB1	RAB14	PUM1	ATP2A2	CASP3	CX3CL1	CDK6	CREBZF	ADAM17	BCL2	ADAMTS9	CHD7	IRF4	BAK1	SYT11	ATG16L1	CXADR	OGT	ERCC6
51	PLXNA2	ENSMUSG00000026640	Plxna2	protein_coding	Mouse	1	194.618			39	Response to other organism	CD274	TLR4	BCL2L1	HNRNPA0	ABCA1	IL10	XPR1	BCL2L11	MAPK14	MAPK1	TGFB1	RHOA	SERINC3	CRK	SPARC	IRF1	PUM2	TRAF3	RIOK3	CPEB1	RAB14	PUM1	ATP2A2	CASP3	CX3CL1	CDK6	CREBZF	ADAM17	BCL2	ADAMTS9	CHD7	IRF4	BAK1	SYT11	ATG16L1	CXADR	OGT	ERCC6
52	DCLRE1C	ENSMUSG00000026648	Dclre1c	protein_coding	Mouse	2	3.42413			36	Rhythmic process	NR1D2	FBXL3	ID1	NRIP1	CREB1	CLOCK	RORA	CRY2	SP1	KMT2A	HLF	SLC6A4	TEF	NFYA	SIK1	BTRC	FBXW7	CASP3	OGT	RORB	KLF10	KDM5B	SPSB4	LGR4	ROBO2	KDM2A	SLIT3	IGF1	PDGFRA	PLEKHA1	PTEN	CHRNA7	GPR157	FZD4	GRIN1	MAT2A
53	CELF2	ENSMUSG00000002107	Celf2	protein_coding	Mouse	2	6.53969			31	Immune effector process	CADM1	FAM49B	EMP2	TLR4	TGFB1	KIT	IL10	SERINC3	CRK	IRF1	PUM2	TRAF3	APP	RIOK3	CPLX2	RASGRP1	PUM1	TGFB2	BCL2	IL13	BCL6	DLL1	IRF4	SMAD7	RORA	ATP7A	APPL1	MAPK14	YWHAZ	CXADR	ERCC6
54	PFKFB3	ENSMUSG00000026773	Pfkfb3	protein_coding	Mouse	2	11.4714			27	Regulation of multi-organism process	BCL2L11	BCL2	CAV2	MID2	ACVR1B	SP1	IGF1	PUM2	DDX5	TRAF3	RIOK3	NUCKS1	ITGAV	TBC1D20	PUM1	CX3CL1	RSF1	LARP1	FAM208A	SQSTM1	IL10	KPNA2	LHFPL2	SYT11	PLAT	ERCC6	HMGA2
55	ACBD5	ENSMUSG00000026781	Acbd5	protein_coding	Mouse	2	23.0682			25	Locomotory behavior	PAFAH1B1	APP	APBA1	PTEN	PEX13	EPHA4	GRIN1	SNAP25	TMOD1	ELAVL4	PUM1	CHL1	ATP2B2	MECP2	ATP7A	MYO5A	PBX3	CHD7	KCNJ10	ATXN1	FZD4	LRRTM1	SCN1A	ARRDC3	STRN
56	NRARP	ENSMUSG00000078202	Nrarp	protein_coding	Mouse	2	25.1808			25	Maintenance of location	CLMN	TAPT1	ABHD5	PKD2	TGFB1	OSBPL8	ITGB3	ITGAV	CX3CL1	SLC8B1	CRY2	GM2A	HAP1	PAFAH1B1	ERO1L	ABCG1	FBN1	MYO5A	CHD7	DMD	NRIP1	IL13	FGF2	TGFB2	TNRC6A
57	GRIN1	ENSMUSG00000026959	Grin1	protein_coding	Mouse	2	25.2912			24	Circadian rhythm	NR1D2	FBXL3	ID1	NRIP1	CREB1	CLOCK	RORA	CRY2	SLC6A4	BTRC	FBXW7	KLF10	SPSB4	KDM2A	IGF1	LGR4	KMT2A	PTEN	SIK1	OGT	RORB	GPR157	MAT2A	KDM5B
58	NACC2	ENSMUSG00000026932	Nacc2	protein_coding	Mouse	2	26.0555			24	Interspecies interaction between organisms	ATG16L1	BCL2L11	BCL2	CAV2	MID2	SP1	TGFB1	BCL2L1	DDX5	NUCKS1	XPR1	ITGAV	TBC1D20	ULK1	RSF1	LARP1	FAM208A	BAK1	SQSTM1	IL10	KPNA2	MECP2	ITGB3	HMGA2
59	CERCAM	ENSMUSG00000039787	Cercam	protein_coding	Mouse	2	29.8692			23	Autophagy	SQSTM1	DNM1L	ATG16L1	TRAPPC8	ATG14	RNF152	MID2	HAP1	IL10	ACBD5	BCL2L11	FBXW7	ULK1	LARP1	MCL1	BMF	ARSB	NHLRC1	CLTC	SOGA1	HIF1A	BCL2	CAPN10
60	PRRC2B	ENSMUSG00000039262	Prrc2b	protein_coding	Mouse	2	32.1511			19	Activation of immune response	OTUD4	TLR4	MAPK1	PUM2	RIOK3	PTPRJ	PUM1	VAV3	PLEKHA1	BCL2	MFHAS1	IRF1	TRAF3	IRF4	CYLD	APPL1	LGR4	PRNP	UBE2N
61	DNM1	ENSMUSG00000026825	Dnm1	protein_coding	Mouse	2	32.3085			18	Leukocyte migration	VEGFA	CX3CL1	ITGB3	TGFB1	KIT	RHOA	APP	ITGA4	OXSR1	ADAM17	CDC42	CRK	ITGA6	VAV3	SLC8B1	MAPK14	CXADR	TGFB2
62	RALGPS1	ENSMUSG00000038831	Ralgps1	protein_coding	Mouse	2	33.1334			17	Neurotransmitter secretion	CPLX2	LIN7C	SNAP25	SYT11	CAMK2A	CASK	DNM1L	SYT2	SLC30A1	APBA1	ATP2A2	BACE1	DGKI	BCL2L1	CYTH1	CHRNA7	SPTBN2
63	PBX3	ENSMUSG00000038718	Pbx3	protein_coding	Mouse	2	34.1715			15	Myeloid cell homeostasis	CASP3	ACVR1B	CDK6	MAPK14	MFHAS1	SP1	BCL2L11	BAK1	KIT	HIF1A	BCL6	VEGFA	SLC7A11	NFE2L1	ADAM17
64	RAB14	ENSMUSG00000026878	Rab14	protein_coding	Mouse	2	35.1802			15	Maintenance of cell number	SIX2	PRRX1	KLF10	SOX4	KIT	DLL1	IGF1	LIN28A	TCF7L2	HMGA2	MED28	BMPR1A	SALL4	MED17	MED14
65	RBM18	ENSMUSG00000026889	Rbm18	protein_coding	Mouse	2	36.1161			14	Synaptic vesicle exocytosis	CPLX2	SNAP25	SYT11	CAMK2A	CASK	DNM1L	APBA1	ATP2A2	BACE1	DGKI	BCL2L1	CYTH1	CHRNA7	SPTBN2
66	GOLGA1	ENSMUSG00000026754	Golga1	protein_coding	Mouse	2	39.0162			14	Regulation of circadian rhythm	NR1D2	FBXL3	RORA	CRY2	BTRC	CREB1	FBXW7	KLF10	SPSB4	KDM2A	SIK1	CLOCK	RORB	KDM5B
67	PPP6C	ENSMUSG00000026753	Ppp6c	protein_coding	Mouse	2	39.1944			12	Methylation	BTG2	DNMT3A	MECP2	SETD7	JARID2	KMT2A	EZH1	MBD2	OGT	KMT2C	TET2	DOT1L
68	LRP1B	ENSMUSG00000049252	Lrp1b	protein_coding	Mouse	2	40.5952			12	Multi-multicellular organism process	RECK	ACVR1B	TGFB1	ITGB3	SLC6A4	EMP2	PAPPA	ADIPOR2	TGFBR2	MAPK1	SP1	BMPR2
69	GTDC1	ENSMUSG00000036890	Gtdc1	protein_coding	Mouse	2	44.5644			12	Detection of stimulus	PKD2	CADM1	SCN1A	BACE1	TLR4	SOX4	KIT	ATP2B2	RS1	IGF1	HMGA2	ITGAV
70	KIF5C	ENSMUSG00000026764	Kif5c	protein_coding	Mouse	2	49.6193			11	Pigmentation	MYO5A	KIF13A	SHROOM2	KIT	BCL2L11	ADAMTS9	BCL2	PAX3	SPARC	ATP7A	RAB11B
71	CSRNP3	ENSMUSG00000044647	Csrnp3	protein_coding	Mouse	2	65.8458			10	Leukocyte homeostasis	TGFB2	BCL2L11	BCL2	BAK1	TGFB1	HIF1A	SKIL	SLC7A11	CASP3	ADAM17
72	SCN1A	ENSMUSG00000064329	Scn1a	protein_coding	Mouse	2	66.2708			10	Multi-organism behavior	ATXN1	CNTNAP2	SLC6A4	APP	PTEN	DERL2	PEX13	GRIN1	MECP2	UBR3
73	KLHL23	ENSMUSG00000042155	Klhl23	protein_coding	Mouse	2	69.8219			9	Production of molecular mediator of immune response	TLR4	TGFB1	KIT	IL10	TGFB2	IL13	BCL6	SMAD7	MAPK14
74	UBR3	ENSMUSG00000044308	Ubr3	protein_coding	Mouse	2	69.8972			8	Ovulation cycle process	CASP3	ROBO2	SLIT3	PDGFRA	PLEKHA1	CHRNA7	NRIP1	FZD4
75	ITGA6	ENSMUSG00000027111	Itga6	protein_coding	Mouse	2	71.7456			8	Modification of morphology or physiology of other organism	BCL2L11	CAV2	SP1	TGFB1	BCL2L1	NUCKS1	TBC1D20	HMGA2
76	NFE2L2	ENSMUSG00000015839	Nfe2l2	protein_coding	Mouse	2	75.6755			8	Hormone metabolic process	DIO2	CHRNA7	HIF1A	TCF7L2	PDGFRA	PLEKHA1	MECP2	IGF1
77	PLEKHA3	ENSMUSG00000002733	Plekha3	protein_coding	Mouse	2	76.6753			8	Ovulation cycle	CASP3	ROBO2	SLIT3	PDGFRA	PLEKHA1	CHRNA7	NRIP1	FZD4
78	SESTD1	ENSMUSG00000042272	Sestd1	protein_coding	Mouse	2	77.1803			7	Cell killing	CADM1	FAM49B	EMP2	BCL2L11	CRK	IL13	RASGRP1
79	ITGA4	ENSMUSG00000027009	Itga4	protein_coding	Mouse	2	79.2554			7	Response to activity	PTEN	IL10	ITGB3	CREB1	COL4A2	HIF1A	CRY2
80	ITGAV	ENSMUSG00000027087	Itgav	protein_coding	Mouse	2	83.7244			6	Feeding behavior	APLN	APP	DERL2	PEX13	GRIN1	UBR3
81	LRRC55	ENSMUSG00000075224	Lrrc55	protein_coding	Mouse	2	85.1623			6	Regulation of cell killing	CADM1	FAM49B	BCL2L11	CRK	IL13	RASGRP1
82	PTPRJ	ENSMUSG00000025314	Ptprj	protein_coding	Mouse	2	90.4298			6	T cell selection	RHOA	IRF4	CYLD	BCL11B	BCL2	TGFB1
83	CKAP5	ENSMUSG00000040549	Ckap5	protein_coding	Mouse	2	91.5268			6	Intraspecies interaction between organisms	ATXN1	CNTNAP2	SLC6A4	PTEN	GRIN1	MECP2
84	CRY2	ENSMUSG00000068742	Cry2	protein_coding	Mouse	2	92.4036			5	Leukocyte mediated cytotoxicity	CADM1	FAM49B	EMP2	CRK	RASGRP1
85	CHST1	ENSMUSG00000027221	Chst1	protein_coding	Mouse	2	92.5997			5	Reproductive behavior	MBD2	PPP1R9B	APP	PTEN	GRIN1
86	FBXO3	ENSMUSG00000027180	Fbxo3	protein_coding	Mouse	2	104.028			5	Muscle adaptation	ATP2A2	IGF1	YY1	TRPC3	JARID2
87	HIPK3	ENSMUSG00000027177	Hipk3	protein_coding	Mouse	2	104.426			5	Response to estrogen	TGFBR2	ARSB	MAPK1	TGFBR1	TGFB2
88	QSER1	ENSMUSG00000074994	Qser1	protein_coding	Mouse	2	104.755			5	Regulation of plasma lipoprotein particle levels	MYLIP	ABCA1	ACSL3	ABCG1	PLAGL2
89	LIN7C	ENSMUSG00000027162	Lin7c	protein_coding	Mouse	2	109.891			5	Regulation of reproductive process	ACVR1B	IGF1	ZFPM2	LHFPL2	PLAT
90	LGR4	ENSMUSG00000050199	Lgr4	protein_coding	Mouse	2	109.918			4	Somatic diversification of immune receptors	TGFB1	BCL6	DCLRE1C	BCL11B
91	KATNBL1	ENSMUSG00000027132	Katnbl1	protein_coding	Mouse	2	112.379			4	Protein folding	ERO1L	SGTB	RANBP2	ENTPD5
92	SPRED1	ENSMUSG00000027351	Spred1	protein_coding	Mouse	2	117.121			4	Multi-organism cellular process	PUM2	RIOK3	PUM1	FCHSD2
93	RASGRP1	ENSMUSG00000027347	Rasgrp1	protein_coding	Mouse	2	117.28			4	Regulation of developmental pigmentation	KIT	BCL2L11	ADAMTS9	BCL2
94	THBS1	ENSMUSG00000040152	Thbs1	protein_coding	Mouse	2	118.112			4	Regulation of hemostasis	PDGFRA	THBS1	NFE2L2	TLR4
95	BMF	ENSMUSG00000040093	Bmf	protein_coding	Mouse	2	118.529			3	Cartilage condensation	TGFB2	COL2A1	MAPK14
96	DLL4	ENSMUSG00000027314	Dll4	protein_coding	Mouse	2	119.326			3	Behavioral defense response	SPIRE1	MECP2	BCL2
97	MGA	ENSMUSG00000033943	Mga	protein_coding	Mouse	2	119.897			3	Tolerance induction	CD274	TGFB1	TGFBR2
98	FBN1	ENSMUSG00000027204	Fbn1	protein_coding	Mouse	2	125.301			3	Response to inactivity	IL10	UTRN	DMD
99	COPS2	ENSMUSG00000027206	Cops2	protein_coding	Mouse	2	125.83			3	Antigen processing and presentation	2021-03-08	RAB5B	THBS1
100	DUSP2	ENSMUSG00000027368	Dusp2	protein_coding	Mouse	2	127.336			3	Developmental induction	FGF2	WNT3A	HIPK1
101	BCL2L11	ENSMUSG00000027381	Bcl2l11	protein_coding	Mouse	2	128.126			3	Locomotion involved in locomotory behavior	MYO5A	FZD4	ARRDC3
102	STK35	ENSMUSG00000037885	Stk35	protein_coding	Mouse	2	129.801
103	PRNP	ENSMUSG00000079037	Prnp	protein_coding	Mouse	2	131.91
104	SLC23A2	ENSMUSG00000027340	Slc23a2	protein_coding	Mouse	2	132.052
105	GPCPD1	ENSMUSG00000027346	Gpcpd1	protein_coding	Mouse	2	132.529
106	SNAP25	ENSMUSG00000027273	Snap25	protein_coding	Mouse	2	136.713
107	BTBD3	ENSMUSG00000062098	Btbd3	protein_coding	Mouse	2	138.257
108	SLC24A3	ENSMUSG00000063873	Slc24a3	protein_coding	Mouse	2	145.168
109	INSM1	ENSMUSG00000068154	Insm1	protein_coding	Mouse	2	146.222
110	VSX1	ENSMUSG00000033080	Vsx1	protein_coding	Mouse	2	150.681
111	TBC1D20	ENSMUSG00000027465	Tbc1d20	protein_coding	Mouse	2	152.294
112	ID1	ENSMUSG00000042745	Id1	protein_coding	Mouse	2	152.736
113	BCL2L1	ENSMUSG00000007659	Bcl2l1	protein_coding	Mouse	2	152.781
114	PLAGL2	ENSMUSG00000051413	Plagl2	protein_coding	Mouse	2	153.228
115	SOGA1	ENSMUSG00000055485	Soga1	protein_coding	Mouse	2	157.016
116	ZHX3	ENSMUSG00000035877	Zhx3	protein_coding	Mouse	2	160.749
117	TTPAL	ENSMUSG00000017679	Ttpal	protein_coding	Mouse	2	163.602
118	SERINC3	ENSMUSG00000017707	Serinc3	protein_coding	Mouse	2	163.623
119	TOMM34	ENSMUSG00000018322	Tomm34	protein_coding	Mouse	2	164.054
120	CDH22	ENSMUSG00000053166	Cdh22	protein_coding	Mouse	2	165.112
121	ZNFX1	ENSMUSG00000039501	Znfx1	protein_coding	Mouse	2	167.036
122	SALL4	ENSMUSG00000027547	Sall4	protein_coding	Mouse	2	168.748
123	ZBTB10	ENSMUSG00000069114	Zbtb10	protein_coding	Mouse	3	9.2506
124	YTHDF3	ENSMUSG00000047213	Ythdf3	protein_coding	Mouse	3	16.1832
125	TBL1XR1	ENSMUSG00000027630	Tbl1xr1	protein_coding	Mouse	3	22.0767
126	SKIL	ENSMUSG00000027660	Skil	protein_coding	Mouse	3	31.0951
127	SLC7A14	ENSMUSG00000069072	Slc7a14	protein_coding	Mouse	3	31.2029
128	ZMAT3	ENSMUSG00000027663	Zmat3	protein_coding	Mouse	3	32.3348
129	MFN1	ENSMUSG00000027668	Mfn1	protein_coding	Mouse	3	32.5295
130	TRPC3	ENSMUSG00000027716	Trpc3	protein_coding	Mouse	3	36.6205
131	FGF2	ENSMUSG00000037225	Fgf2	protein_coding	Mouse	3	37.3483
132	PCDH10	ENSMUSG00000049100	Pcdh10	protein_coding	Mouse	3	45.3784
133	SLC7A11	ENSMUSG00000027737	Slc7a11	protein_coding	Mouse	3	49.8925
134	SETD7	ENSMUSG00000037111	Setd7	protein_coding	Mouse	3	51.5153
135	FREM2	ENSMUSG00000037016	Frem2	protein_coding	Mouse	3	53.5139
136	ARHGEF26	ENSMUSG00000036885	Arhgef26	protein_coding	Mouse	3	62.3383
137	KPNA4	ENSMUSG00000027782	Kpna4	protein_coding	Mouse	3	69.0671
138	FNIP2	ENSMUSG00000061175	Fnip2	protein_coding	Mouse	3	79.456
139	FBXW7	ENSMUSG00000028086	Fbxw7	protein_coding	Mouse	3	84.8153
140	SH3D19	ENSMUSG00000028082	Sh3d19	protein_coding	Mouse	3	85.9711
141	ISG20L2	ENSMUSG00000048039	Isg20l2	protein_coding	Mouse	3	87.9303
142	SYT11	ENSMUSG00000068923	Syt11	protein_coding	Mouse	3	88.7447
143	SNX27	ENSMUSG00000028136	Snx27	protein_coding	Mouse	3	94.4975
144	GABPB2	ENSMUSG00000038766	Gabpb2	protein_coding	Mouse	3	95.1818
145	MCL1	ENSMUSG00000038612	Mcl1	protein_coding	Mouse	3	95.6588
146	ANP32E	ENSMUSG00000015749	Anp32e	protein_coding	Mouse	3	95.9292
147	WARS2	ENSMUSG00000004233	Wars2	protein_coding	Mouse	3	99.1411
148	MAN1A2	ENSMUSG00000008763	Man1a2	protein_coding	Mouse	3	100.562
149	TSPAN2	ENSMUSG00000027858	Tspan2	protein_coding	Mouse	3	102.735
150	HIPK1	ENSMUSG00000008730	Hipk1	protein_coding	Mouse	3	103.74
151	LRIG2	ENSMUSG00000032913	Lrig2	protein_coding	Mouse	3	104.396
152	SORT1	ENSMUSG00000068747	Sort1	protein_coding	Mouse	3	108.284
153	CELSR2	ENSMUSG00000068740	Celsr2	protein_coding	Mouse	3	108.391
154	SLC25A24	ENSMUSG00000040322	Slc25a24	protein_coding	Mouse	3	109.123
155	VAV3	ENSMUSG00000033721	Vav3	protein_coding	Mouse	3	109.341
156	F3	ENSMUSG00000028128	F3	protein_coding	Mouse	3	121.724
157	SGMS2	ENSMUSG00000050931	Sgms2	protein_coding	Mouse	3	131.319
158	NPNT	ENSMUSG00000040998	Npnt	protein_coding	Mouse	3	132.882
159	TET2	ENSMUSG00000040943	Tet2	protein_coding	Mouse	3	133.464
160	HS2ST1	ENSMUSG00000040151	Hs2st1	protein_coding	Mouse	3	144.43
161	COL24A1	ENSMUSG00000028197	Col24a1	protein_coding	Mouse	3	145.292
162	FUBP1	ENSMUSG00000028034	Fubp1	protein_coding	Mouse	3	152.21
163	ST6GALNAC5	ENSMUSG00000039037	St6galnac5	protein_coding	Mouse	3	152.817
164	CHD7	ENSMUSG00000041235	Chd7	protein_coding	Mouse	4	8.69041
165	NECAB1	ENSMUSG00000040536	Necab1	protein_coding	Mouse	4	14.9522
166	TMEM64	ENSMUSG00000043252	Tmem64	protein_coding	Mouse	4	15.2658
167	MMP16	ENSMUSG00000028226	Mmp16	protein_coding	Mouse	4	17.8529
168	GPR63	ENSMUSG00000040372	Gpr63	protein_coding	Mouse	4	24.9664
169	FUT9	ENSMUSG00000055373	Fut9	protein_coding	Mouse	4	25.6093
170	BACH2	ENSMUSG00000040270	Bach2	protein_coding	Mouse	4	32.2388
171	MDN1	ENSMUSG00000058006	Mdn1	protein_coding	Mouse	4	32.6571
172	RRAGD	ENSMUSG00000028278	Rragd	protein_coding	Mouse	4	32.983
173	RECK	ENSMUSG00000028476	Reck	protein_coding	Mouse	4	43.8755
174	TMOD1	ENSMUSG00000028328	Tmod1	protein_coding	Mouse	4	46.0389
175	GABBR2	ENSMUSG00000039809	Gabbr2	protein_coding	Mouse	4	46.6623
176	TGFBR1	ENSMUSG00000007613	Tgfbr1	protein_coding	Mouse	4	47.3532
177	ABCA1	ENSMUSG00000015243	Abca1	protein_coding	Mouse	4	53.0308
178	TMEM245	ENSMUSG00000055296	Tmem245	protein_coding	Mouse	4	56.8669
179	SNX30	ENSMUSG00000028385	Snx30	protein_coding	Mouse	4	59.8058
180	SLC31A1	ENSMUSG00000066150	Slc31a1	protein_coding	Mouse	4	62.3607
181	COL27A1	ENSMUSG00000045672	Col27a1	protein_coding	Mouse	4	63.214
182	PAPPA	ENSMUSG00000028370	Pappa	protein_coding	Mouse	4	65.1242
183	TLR4	ENSMUSG00000039005	Tlr4	protein_coding	Mouse	4	66.8276
184	PTPRD	ENSMUSG00000028399	Ptprd	protein_coding	Mouse	4	75.9412
185	PSIP1	ENSMUSG00000028484	Psip1	protein_coding	Mouse	4	83.4557
186	SLC24A2	ENSMUSG00000037996	Slc24a2	protein_coding	Mouse	4	86.9831
187	ELAVL2	ENSMUSG00000008489	Elavl2	protein_coding	Mouse	4	91.2508
188	NFIA	ENSMUSG00000028565	Nfia	protein_coding	Mouse	4	97.7727
189	AK4	ENSMUSG00000028527	Ak4	protein_coding	Mouse	4	101.419
190	MIER1	ENSMUSG00000028522	Mier1	protein_coding	Mouse	4	103.114
191	RNF11	ENSMUSG00000028557	Rnf11	protein_coding	Mouse	4	109.451
192	ELAVL4	ENSMUSG00000028546	Elavl4	protein_coding	Mouse	4	110.204
193	SCMH1	ENSMUSG00000000085	Scmh1	protein_coding	Mouse	4	120.405
194	HPCAL4	ENSMUSG00000046093	Hpcal4	protein_coding	Mouse	4	123.183
195	MACF1	ENSMUSG00000028649	Macf1	protein_coding	Mouse	4	123.35
196	MYCBP	ENSMUSG00000028647	Mycbp	protein_coding	Mouse	4	123.905
197	MTF1	ENSMUSG00000028890	Mtf1	protein_coding	Mouse	4	124.802
198	GRIK3	ENSMUSG00000001985	Grik3	protein_coding	Mouse	4	125.491
199	STK40	ENSMUSG00000042608	Stk40	protein_coding	Mouse	4	126.104
200	AGO3	ENSMUSG00000028842	Ago3	protein_coding	Mouse	4	126.332
201	AGO1	ENSMUSG00000041530	Ago1	protein_coding	Mouse	4	126.435
202	ZBTB8B	ENSMUSG00000048485	Zbtb8b	protein_coding	Mouse	4	129.426
203	NKAIN1	ENSMUSG00000078532	Nkain1	protein_coding	Mouse	4	130.532
204	PUM1	ENSMUSG00000028580	Pum1	protein_coding	Mouse	4	130.663
205	SDC3	ENSMUSG00000025743	Sdc3	protein_coding	Mouse	4	130.793
206	WASF2	ENSMUSG00000028868	Wasf2	protein_coding	Mouse	4	133.131
207	WDTC1	ENSMUSG00000037622	Wdtc1	protein_coding	Mouse	4	133.292
208	LIN28A	ENSMUSG00000050966	Lin28a	protein_coding	Mouse	4	134.003
209	RUNX3	ENSMUSG00000070691	Runx3	protein_coding	Mouse	4	135.121
210	RCAN3	ENSMUSG00000059713	Rcan3	protein_coding	Mouse	4	135.412
211	LUZP1	ENSMUSG00000001089	Luzp1	protein_coding	Mouse	4	136.47
212	EPHB2	ENSMUSG00000028664	Ephb2	protein_coding	Mouse	4	136.648
213	CDC42	ENSMUSG00000006699	Cdc42	protein_coding	Mouse	4	137.32
214	SPEN	ENSMUSG00000040761	Spen	protein_coding	Mouse	4	141.468
215	SRM	ENSMUSG00000006442	Srm	protein_coding	Mouse	4	148.592
216	GPR157	ENSMUSG00000047875	Gpr157	protein_coding	Mouse	4	150.087
217	KLHL21	ENSMUSG00000073700	Klhl21	protein_coding	Mouse	4	152.009
218	SKI	ENSMUSG00000029050	Ski	protein_coding	Mouse	4	155.154
219	SLC35E2	ENSMUSG00000042202	Slc35e2	protein_coding	Mouse	4	155.601
220	TMEM240	ENSMUSG00000084845	Tmem240	protein_coding	Mouse	4	155.735
221	CDK6	ENSMUSG00000040274	Cdk6	protein_coding	Mouse	5	3.34149
222	ANKIB1	ENSMUSG00000040351	Ankib1	protein_coding	Mouse	5	3.69
223	LHFPL3	ENSMUSG00000106379	Lhfpl3	protein_coding	Mouse	5	22.7461
224	FAM126A	ENSMUSG00000028995	Fam126a	protein_coding	Mouse	5	23.9153
225	KMT2C	ENSMUSG00000038056	Kmt2c	protein_coding	Mouse	5	25.2718
226	EN2	ENSMUSG00000039095	En2	protein_coding	Mouse	5	28.1657
227	KCNK3	ENSMUSG00000049265	Kcnk3	protein_coding	Mouse	5	30.5882
228	DPYSL5	ENSMUSG00000029168	Dpysl5	protein_coding	Mouse	5	30.7116
229	YES1	ENSMUSG00000014932	Yes1	protein_coding	Mouse	5	32.6112
230	RNF4	ENSMUSG00000029110	Rnf4	protein_coding	Mouse	5	34.3363
231	MRFAP1	ENSMUSG00000055302	Mrfap1	protein_coding	Mouse	5	36.7949
232	CPEB2	ENSMUSG00000039782	Cpeb2	protein_coding	Mouse	5	43.2332
233	TAPT1	ENSMUSG00000046985	Tapt1	protein_coding	Mouse	5	44.1752
234	MED28	ENSMUSG00000015804	Med28	protein_coding	Mouse	5	45.5202
235	SEL1L3	ENSMUSG00000029189	Sel1l3	protein_coding	Mouse	5	53.1071
236	STIM2	ENSMUSG00000039156	Stim2	protein_coding	Mouse	5	53.9985
237	N4BP2	ENSMUSG00000037795	N4bp2	protein_coding	Mouse	5	65.7635
238	TMEM33	ENSMUSG00000037720	Tmem33	protein_coding	Mouse	5	67.2606
239	PDGFRA	ENSMUSG00000029231	Pdgfra	protein_coding	Mouse	5	75.1523
240	KIT	ENSMUSG00000005672	Kit	protein_coding	Mouse	5	75.5749
241	CLOCK	ENSMUSG00000029238	Clock	protein_coding	Mouse	5	76.2099
242	FRAS1	ENSMUSG00000034687	Fras1	protein_coding	Mouse	5	96.374
243	BMP2K	ENSMUSG00000034663	Bmp2k	protein_coding	Mouse	5	96.9977
244	CDS1	ENSMUSG00000029330	Cds1	protein_coding	Mouse	5	101.765
245	PKD2	ENSMUSG00000034462	Pkd2	protein_coding	Mouse	5	104.459
246	TGFBR3	ENSMUSG00000029287	Tgfbr3	protein_coding	Mouse	5	107.107
247	TMED5	ENSMUSG00000063406	Tmed5	protein_coding	Mouse	5	108.106
248	DR1	ENSMUSG00000029265	Dr1	protein_coding	Mouse	5	108.269
249	PCGF3	ENSMUSG00000033623	Pcgf3	protein_coding	Mouse	5	108.461
250	ULK1	ENSMUSG00000029512	Ulk1	protein_coding	Mouse	5	110.784
251	FICD	ENSMUSG00000053334	Ficd	protein_coding	Mouse	5	113.736
252	FBXO21	ENSMUSG00000032898	Fbxo21	protein_coding	Mouse	5	117.977
253	HRK	ENSMUSG00000046607	Hrk	protein_coding	Mouse	5	118.165
254	TBX5	ENSMUSG00000018263	Tbx5	protein_coding	Mouse	5	119.833
255	SLC8B1	ENSMUSG00000032754	Slc8b1	protein_coding	Mouse	5	120.511
256	PPTC7	ENSMUSG00000038582	Pptc7	protein_coding	Mouse	5	122.284
257	ATP2A2	ENSMUSG00000029467	Atp2a2	protein_coding	Mouse	5	122.454
258	CAMKK2	ENSMUSG00000029471	Camkk2	protein_coding	Mouse	5	122.731
259	RSRC2	ENSMUSG00000029422	Rsrc2	protein_coding	Mouse	5	123.728
260	PITPNM2	ENSMUSG00000029406	Pitpnm2	protein_coding	Mouse	5	124.119
261	SBNO1	ENSMUSG00000038095	Sbno1	protein_coding	Mouse	5	124.369
262	TMEM248	ENSMUSG00000053094	Tmem248	protein_coding	Mouse	5	130.217
263	ELN	ENSMUSG00000029675	Eln	protein_coding	Mouse	5	134.703
264	HIP1	ENSMUSG00000039959	Hip1	protein_coding	Mouse	5	135.407
265	AGFG2	ENSMUSG00000029722	Agfg2	protein_coding	Mouse	5	137.65
266	CYTH3	ENSMUSG00000018001	Cyth3	protein_coding	Mouse	5	143.622
267	LMTK2	ENSMUSG00000038970	Lmtk2	protein_coding	Mouse	5	144.1
268	TRRAP	ENSMUSG00000045482	Trrap	protein_coding	Mouse	5	144.768
269	N4BP2L2	ENSMUSG00000029655	N4bp2l2	protein_coding	Mouse	5	150.608
270	PDS5B	ENSMUSG00000034021	Pds5b	protein_coding	Mouse	5	150.674
271	STARD13	ENSMUSG00000016128	Stard13	protein_coding	Mouse	5	151.038
272	COL1A2	ENSMUSG00000029661	Col1a2	protein_coding	Mouse	6	4.50481
273	DYNC1I1	ENSMUSG00000029757	Dync1i1	protein_coding	Mouse	6	5.72564
274	C1GALT1	ENSMUSG00000042460	C1galt1	protein_coding	Mouse	6	7.84484
275	TMEM106B	ENSMUSG00000029571	Tmem106b	protein_coding	Mouse	6	13.0698
276	CAV2	ENSMUSG00000000058	Cav2	protein_coding	Mouse	6	17.2812
277	AHCYL2	ENSMUSG00000029772	Ahcyl2	protein_coding	Mouse	6	29.768
278	CALD1	ENSMUSG00000029761	Cald1	protein_coding	Mouse	6	34.5985
279	DGKI	ENSMUSG00000038665	Dgki	protein_coding	Mouse	6	36.846
280	ZC3HAV1L	ENSMUSG00000047749	Zc3hav1l	protein_coding	Mouse	6	38.2874
281	TTC26	ENSMUSG00000056832	Ttc26	protein_coding	Mouse	6	38.3815
282	TMEM178B	ENSMUSG00000057716	Tmem178b	protein_coding	Mouse	6	39.8733
283	CNTNAP2	ENSMUSG00000039419	Cntnap2	protein_coding	Mouse	6	45.0594
284	OSBPL3	ENSMUSG00000029822	Osbpl3	protein_coding	Mouse	6	50.2933
285	HNRNPA2B1	ENSMUSG00000004980	Hnrnpa2b1	protein_coding	Mouse	6	51.4609
286	HOXA9	ENSMUSG00000038227	Hoxa9	protein_coding	Mouse	6	52.2231
287	ZNRF2	ENSMUSG00000058446	Znrf2	protein_coding	Mouse	6	54.8169
288	AVL9	ENSMUSG00000029787	Avl9	protein_coding	Mouse	6	56.7149
289	NDNF	ENSMUSG00000049001	Ndnf	protein_coding	Mouse	6	65.6716
290	MAT2A	ENSMUSG00000053907	Mat2a	protein_coding	Mouse	6	72.4328
291	LRRTM1	ENSMUSG00000060780	Lrrtm1	protein_coding	Mouse	6	77.2427
292	TGFA	ENSMUSG00000029999	Tgfa	protein_coding	Mouse	6	86.1952
293	MGLL	ENSMUSG00000033174	Mgll	protein_coding	Mouse	6	88.7244
294	NR2C2	ENSMUSG00000005893	Nr2c2	protein_coding	Mouse	6	92.0914
295	ADAMTS9	ENSMUSG00000030022	Adamts9	protein_coding	Mouse	6	92.7727
296	CHL1	ENSMUSG00000030077	Chl1	protein_coding	Mouse	6	103.511
297	EDEM1	ENSMUSG00000030104	Edem1	protein_coding	Mouse	6	108.829
298	ATP2B2	ENSMUSG00000030302	Atp2b2	protein_coding	Mouse	6	113.744
299	SLC6A11	ENSMUSG00000030307	Slc6a11	protein_coding	Mouse	6	114.131
300	PLXND1	ENSMUSG00000030123	Plxnd1	protein_coding	Mouse	6	115.955
301	TMCC1	ENSMUSG00000030126	Tmcc1	protein_coding	Mouse	6	116.019
302	ZFAND4	ENSMUSG00000042213	Zfand4	protein_coding	Mouse	6	116.264
303	2021-03-08	ENSMUSG00000025702	2021-03-08	protein_coding	Mouse	6	116.338
304	CSGALNACT2	ENSMUSG00000042042	Csgalnact2	protein_coding	Mouse	6	118.107
305	ADIPOR2	ENSMUSG00000030168	Adipor2	protein_coding	Mouse	6	119.353
306	SLC2A3	ENSMUSG00000003153	Slc2a3	protein_coding	Mouse	6	122.728
307	TSPAN9	ENSMUSG00000030352	Tspan9	protein_coding	Mouse	6	127.961
308	CD69	ENSMUSG00000030156	Cd69	protein_coding	Mouse	6	129.267
309	ETV6	ENSMUSG00000030199	Etv6	protein_coding	Mouse	6	134.036
310	LRP6	ENSMUSG00000030201	Lrp6	protein_coding	Mouse	6	134.446
311	GRIN2B	ENSMUSG00000030209	Grin2b	protein_coding	Mouse	6	135.713
312	GOLT1B	ENSMUSG00000030245	Golt1b	protein_coding	Mouse	6	142.387
313	ETNK1	ENSMUSG00000030275	Etnk1	protein_coding	Mouse	6	143.167
314	KLHL42	ENSMUSG00000040102	Klhl42	protein_coding	Mouse	6	147.091
315	DENND5B	ENSMUSG00000030313	Dennd5b	protein_coding	Mouse	6	148.988
316	HIF3A	ENSMUSG00000004328	Hif3a	protein_coding	Mouse	7	17.0315
317	PPP1R13L	ENSMUSG00000040734	Ppp1r13l	protein_coding	Mouse	7	19.3597
318	TOMM40	ENSMUSG00000002984	Tomm40	protein_coding	Mouse	7	19.7013
319	TGFB1	ENSMUSG00000002603	Tgfb1	protein_coding	Mouse	7	25.687
320	SPRED3	ENSMUSG00000037239	Spred3	protein_coding	Mouse	7	29.1588
321	KCNC3	ENSMUSG00000062785	Kcnc3	protein_coding	Mouse	7	44.5907
322	CHRNA7	ENSMUSG00000030525	Chrna7	protein_coding	Mouse	7	63.0987
323	ASB7	ENSMUSG00000030509	Asb7	protein_coding	Mouse	7	66.6446
324	IGF1R	ENSMUSG00000005533	Igf1r	protein_coding	Mouse	7	67.9528
325	RGMA	ENSMUSG00000070509	Rgma	protein_coding	Mouse	7	73.3755
326	CPEB1	ENSMUSG00000025586	Cpeb1	protein_coding	Mouse	7	81.347
327	FZD4	ENSMUSG00000049791	Fzd4	protein_coding	Mouse	7	89.4044
328	CREBZF	ENSMUSG00000051451	Crebzf	protein_coding	Mouse	7	90.4427
329	DLG2	ENSMUSG00000052572	Dlg2	protein_coding	Mouse	7	90.4767
330	RAB30	ENSMUSG00000030643	Rab30	protein_coding	Mouse	7	92.7416
331	TENM4	ENSMUSG00000048078	Tenm4	protein_coding	Mouse	7	96.1712
332	RSF1	ENSMUSG00000035623	Rsf1	protein_coding	Mouse	7	97.5799
333	WNT11	ENSMUSG00000015957	Wnt11	protein_coding	Mouse	7	98.8351
334	FCHSD2	ENSMUSG00000030691	Fchsd2	protein_coding	Mouse	7	101.093
335	WEE1	ENSMUSG00000031016	Wee1	protein_coding	Mouse	7	110.122
336	RNF141	ENSMUSG00000030788	Rnf141	protein_coding	Mouse	7	110.8
337	TEAD1	ENSMUSG00000055320	Tead1	protein_coding	Mouse	7	112.679
338	ARL6IP1	ENSMUSG00000030654	Arl6ip1	protein_coding	Mouse	7	118.119
339	TMC7	ENSMUSG00000042246	Tmc7	protein_coding	Mouse	7	118.536
340	DCUN1D3	ENSMUSG00000048787	Dcun1d3	protein_coding	Mouse	7	119.853
341	EEF2K	ENSMUSG00000035064	Eef2k	protein_coding	Mouse	7	120.843
342	TNRC6A	ENSMUSG00000052707	Tnrc6a	protein_coding	Mouse	7	123.124
343	PLEKHA1	ENSMUSG00000040268	Plekha1	protein_coding	Mouse	7	130.866
344	BRSK2	ENSMUSG00000053046	Brsk2	protein_coding	Mouse	7	141.95
345	COL4A1	ENSMUSG00000031502	Col4a1	protein_coding	Mouse	8	11.1984
346	COL4A2	ENSMUSG00000031503	Col4a2	protein_coding	Mouse	8	11.3128
347	CSMD1	ENSMUSG00000060924	Csmd1	protein_coding	Mouse	8	15.8925
348	PLAT	ENSMUSG00000031538	Plat	protein_coding	Mouse	8	22.7577
349	ERLIN2	ENSMUSG00000031483	Erlin2	protein_coding	Mouse	8	27.0233
350	RAB11FIP1	ENSMUSG00000031488	Rab11fip1	protein_coding	Mouse	8	27.1388
351	PURG	ENSMUSG00000049184	Purg	protein_coding	Mouse	8	33.3863
352	PPP1R3B	ENSMUSG00000046794	Ppp1r3b	protein_coding	Mouse	8	35.3757
353	MFHAS1	ENSMUSG00000070056	Mfhas1	protein_coding	Mouse	8	35.5878
354	DLC1	ENSMUSG00000031523	Dlc1	protein_coding	Mouse	8	36.5678
355	VPS37A	ENSMUSG00000031600	Vps37a	protein_coding	Mouse	8	40.5118
356	MTUS1	ENSMUSG00000045636	Mtus1	protein_coding	Mouse	8	40.9909
357	CASP3	ENSMUSG00000031628	Casp3	protein_coding	Mouse	8	46.6173
358	PSD3	ENSMUSG00000030465	Psd3	protein_coding	Mouse	8	67.6891
359	SLC35E1	ENSMUSG00000019731	Slc35e1	protein_coding	Mouse	8	72.4806
360	SLC10A7	ENSMUSG00000031684	Slc10a7	protein_coding	Mouse	8	78.5093
361	OTUD4	ENSMUSG00000036990	Otud4	protein_coding	Mouse	8	79.6396
362	RNF150	ENSMUSG00000047747	Rnf150	protein_coding	Mouse	8	82.8634
363	NACC1	ENSMUSG00000001910	Nacc1	protein_coding	Mouse	8	84.6705
364	NFIX	ENSMUSG00000001911	Nfix	protein_coding	Mouse	8	84.6999
365	NETO2	ENSMUSG00000036902	Neto2	protein_coding	Mouse	8	85.6366
366	ITFG1	ENSMUSG00000031703	Itfg1	protein_coding	Mouse	8	85.7176
367	N4BP1	ENSMUSG00000031652	N4bp1	protein_coding	Mouse	8	86.8082
368	HEATR3	ENSMUSG00000031657	Heatr3	protein_coding	Mouse	8	88.1379
369	CYLD	ENSMUSG00000036712	Cyld	protein_coding	Mouse	8	88.697
370	CX3CL1	ENSMUSG00000031778	Cx3cl1	protein_coding	Mouse	8	94.772
371	NFATC3	ENSMUSG00000031902	Nfatc3	protein_coding	Mouse	8	106.059
372	HAS3	ENSMUSG00000031910	Has3	protein_coding	Mouse	8	106.87
373	SNTB2	ENSMUSG00000041308	Sntb2	protein_coding	Mouse	8	106.936
374	NFAT5	ENSMUSG00000003847	Nfat5	protein_coding	Mouse	8	107.293
375	WWP2	ENSMUSG00000031930	Wwp2	protein_coding	Mouse	8	107.436
376	MTSS1L	ENSMUSG00000033763	Mtss1l	protein_coding	Mouse	8	110.721
377	DDX19B	ENSMUSG00000033658	Ddx19b	protein_coding	Mouse	8	111.003
378	FA2H	ENSMUSG00000033579	Fa2h	protein_coding	Mouse	8	111.345
379	CBFA2T3	ENSMUSG00000006362	Cbfa2t3	protein_coding	Mouse	8	122.625
380	KCNK1	ENSMUSG00000033998	Kcnk1	protein_coding	Mouse	8	125.995
381	MED17	ENSMUSG00000031935	Med17	protein_coding	Mouse	9	15.2604
382	FAT3	ENSMUSG00000074505	Fat3	protein_coding	Mouse	9	15.9102
383	COL5A3	ENSMUSG00000004098	Col5a3	protein_coding	Mouse	9	20.7701
384	HERPUD2	ENSMUSG00000008429	Herpud2	protein_coding	Mouse	9	25.1081
385	STT3A	ENSMUSG00000032116	Stt3a	protein_coding	Mouse	9	36.7293
386	GRAMD1B	ENSMUSG00000040111	Gramd1b	protein_coding	Mouse	9	40.2932
387	KMT2A	ENSMUSG00000002028	Kmt2a	protein_coding	Mouse	9	44.8034
388	SCN4B	ENSMUSG00000046480	Scn4b	protein_coding	Mouse	9	45.1384
389	BACE1	ENSMUSG00000032086	Bace1	protein_coding	Mouse	9	45.8386
390	CADM1	ENSMUSG00000032076	Cadm1	protein_coding	Mouse	9	47.5302
391	RDX	ENSMUSG00000032050	Rdx	protein_coding	Mouse	9	52.0472
392	KDELC2	ENSMUSG00000034487	Kdelc2	protein_coding	Mouse	9	53.384
393	NPAT	ENSMUSG00000033054	Npat	protein_coding	Mouse	9	53.537
394	SCAMP5	ENSMUSG00000040722	Scamp5	protein_coding	Mouse	9	57.4413
395	ISLR2	ENSMUSG00000051243	Islr2	protein_coding	Mouse	9	58.1963
396	NPTN	ENSMUSG00000032336	Nptn	protein_coding	Mouse	9	58.5822
397	NEO1	ENSMUSG00000032340	Neo1	protein_coding	Mouse	9	58.8747
398	MYO9A	ENSMUSG00000039585	Myo9a	protein_coding	Mouse	9	59.7509
399	KIF23	ENSMUSG00000032254	Kif23	protein_coding	Mouse	9	61.9159
400	GLCE	ENSMUSG00000032252	Glce	protein_coding	Mouse	9	62.0572
401	FEM1B	ENSMUSG00000032244	Fem1b	protein_coding	Mouse	9	62.7918
402	IGDCC4	ENSMUSG00000032816	Igdcc4	protein_coding	Mouse	9	65.1015
403	CSNK1G1	ENSMUSG00000032384	Csnk1g1	protein_coding	Mouse	9	65.9089
404	USP3	ENSMUSG00000032376	Usp3	protein_coding	Mouse	9	66.5146
405	RORA	ENSMUSG00000032238	Rora	protein_coding	Mouse	9	68.6538
406	BNIP2	ENSMUSG00000011958	Bnip2	protein_coding	Mouse	9	69.9895
407	ARPP19	ENSMUSG00000007656	Arpp19	protein_coding	Mouse	9	75.0376
408	MYO5A	ENSMUSG00000034593	Myo5a	protein_coding	Mouse	9	75.071
409	TMOD2	ENSMUSG00000032186	Tmod2	protein_coding	Mouse	9	75.5656
410	PHIP	ENSMUSG00000032253	Phip	protein_coding	Mouse	9	82.8662
411	XRN1	ENSMUSG00000032410	Xrn1	protein_coding	Mouse	9	95.9548
412	SPSB4	ENSMUSG00000046997	Spsb4	protein_coding	Mouse	9	96.9435
413	DUSP7	ENSMUSG00000053716	Dusp7	protein_coding	Mouse	9	106.369
414	RHOA	ENSMUSG00000007815	Rhoa	protein_coding	Mouse	9	108.306
415	PRKAR2A	ENSMUSG00000032601	Prkar2a	protein_coding	Mouse	9	108.689
416	TRIM71	ENSMUSG00000079259	Trim71	protein_coding	Mouse	9	114.507
417	TGFBR2	ENSMUSG00000032440	Tgfbr2	protein_coding	Mouse	9	116.084
418	OXSR1	ENSMUSG00000036737	Oxsr1	protein_coding	Mouse	9	119.238
419	ABHD5	ENSMUSG00000032540	Abhd5	protein_coding	Mouse	9	122.352
420	RGS17	ENSMUSG00000019775	Rgs17	protein_coding	Mouse	10	5.82566
421	IPCEF1	ENSMUSG00000064065	Ipcef1	protein_coding	Mouse	10	6.8858
422	UTRN	ENSMUSG00000019820	Utrn	protein_coding	Mouse	10	12.3822
423	PDE7B	ENSMUSG00000019990	Pde7b	protein_coding	Mouse	10	20.398
424	REV3L	ENSMUSG00000019841	Rev3l	protein_coding	Mouse	10	39.7321
425	SEC63	ENSMUSG00000019802	Sec63	protein_coding	Mouse	10	42.7615
426	SCML4	ENSMUSG00000044770	Scml4	protein_coding	Mouse	10	42.8604
427	LIN28B	ENSMUSG00000063804	Lin28b	protein_coding	Mouse	10	45.3766
428	RANBP2	ENSMUSG00000003226	Ranbp2	protein_coding	Mouse	10	58.4469
429	SH3RF3	ENSMUSG00000037990	Sh3rf3	protein_coding	Mouse	10	58.8134
430	SPOCK2	ENSMUSG00000058297	Spock2	protein_coding	Mouse	10	60.1062
431	TFAM	ENSMUSG00000003923	Tfam	protein_coding	Mouse	10	71.2255
432	IPMK	ENSMUSG00000060733	Ipmk	protein_coding	Mouse	10	71.3478
433	C2CD4C	ENSMUSG00000045912	C2cd4c	protein_coding	Mouse	10	79.6069
434	EFNA2	ENSMUSG00000003070	Efna2	protein_coding	Mouse	10	80.1795
435	DOT1L	ENSMUSG00000061589	Dot1l	protein_coding	Mouse	10	80.7552
436	CKAP4	ENSMUSG00000046841	Ckap4	protein_coding	Mouse	10	84.5263
437	IGF1	ENSMUSG00000020053	Igf1	protein_coding	Mouse	10	87.8583
438	GNPTAB	ENSMUSG00000035311	Gnptab	protein_coding	Mouse	10	88.3791
439	FGD6	ENSMUSG00000020021	Fgd6	protein_coding	Mouse	10	94.036
440	UBE2N	ENSMUSG00000074781	Ube2n	protein_coding	Mouse	10	95.5151
441	OSBPL8	ENSMUSG00000020189	Osbpl8	protein_coding	Mouse	10	111.165
442	RAB21	ENSMUSG00000020132	Rab21	protein_coding	Mouse	10	115.287
443	CPM	ENSMUSG00000020183	Cpm	protein_coding	Mouse	10	117.629
444	HMGA2	ENSMUSG00000056758	Hmga2	protein_coding	Mouse	10	120.361
445	TBC1D30	ENSMUSG00000052302	Tbc1d30	protein_coding	Mouse	10	121.264
446	SLC16A7	ENSMUSG00000020102	Slc16a7	protein_coding	Mouse	10	125.219
447	KIF5A	ENSMUSG00000074657	Kif5a	protein_coding	Mouse	10	127.226
448	ERBB3	ENSMUSG00000018166	Erbb3	protein_coding	Mouse	10	128.568
449	RAB5B	ENSMUSG00000000711	Rab5b	protein_coding	Mouse	10	128.677
450	PIK3IP1	ENSMUSG00000034614	Pik3ip1	protein_coding	Mouse	11	3.3304
451	IGFBP3	ENSMUSG00000020427	Igfbp3	protein_coding	Mouse	11	7.20609
452	PPP3R1	ENSMUSG00000033953	Ppp3r1	protein_coding	Mouse	11	17.1593
453	PEX13	ENSMUSG00000020283	Pex13	protein_coding	Mouse	11	23.6465
454	CCDC88A	ENSMUSG00000032740	Ccdc88a	protein_coding	Mouse	11	29.3737
455	CPEB4	ENSMUSG00000020300	Cpeb4	protein_coding	Mouse	11	31.8722
456	NSG2	ENSMUSG00000020297	Nsg2	protein_coding	Mouse	11	32.0005
457	SLIT3	ENSMUSG00000056427	Slit3	protein_coding	Mouse	11	35.1212
458	CCNJL	ENSMUSG00000044707	Ccnjl	protein_coding	Mouse	11	43.5288
459	ADAM19	ENSMUSG00000011256	Adam19	protein_coding	Mouse	11	46.056
460	CNOT6	ENSMUSG00000020362	Cnot6	protein_coding	Mouse	11	49.6715
461	SQSTM1	ENSMUSG00000015837	Sqstm1	protein_coding	Mouse	11	50.1994
462	MAML1	ENSMUSG00000050567	Maml1	protein_coding	Mouse	11	50.2556
463	AFF4	ENSMUSG00000049470	Aff4	protein_coding	Mouse	11	53.3508
464	IL13	ENSMUSG00000020383	Il13	protein_coding	Mouse	11	53.6313
465	IRF1	ENSMUSG00000018899	Irf1	protein_coding	Mouse	11	53.77
466	FNIP1	ENSMUSG00000035992	Fnip1	protein_coding	Mouse	11	54.4382
467	CDC42SE2	ENSMUSG00000052298	Cdc42se2	protein_coding	Mouse	11	54.7175
468	GM2A	ENSMUSG00000000594	Gm2a	protein_coding	Mouse	11	55.0981
469	SPARC	ENSMUSG00000018593	Sparc	protein_coding	Mouse	11	55.3945
470	LARP1	ENSMUSG00000037331	Larp1	protein_coding	Mouse	11	58.0091
471	WNT3A	ENSMUSG00000009900	Wnt3a	protein_coding	Mouse	11	59.248
472	EPN2	ENSMUSG00000001036	Epn2	protein_coding	Mouse	11	61.5172
473	NCOR1	ENSMUSG00000018501	Ncor1	protein_coding	Mouse	11	62.3164
474	MAP2K4	ENSMUSG00000033352	Map2k4	protein_coding	Mouse	11	65.6882
475	SHISA6	ENSMUSG00000053930	Shisa6	protein_coding	Mouse	11	66.2117
476	GAS7	ENSMUSG00000033066	Gas7	protein_coding	Mouse	11	67.4554
477	ARHGEF15	ENSMUSG00000052921	Arhgef15	protein_coding	Mouse	11	68.9432
478	KDM6B	ENSMUSG00000018476	Kdm6b	protein_coding	Mouse	11	69.3985
479	SLC2A4	ENSMUSG00000018566	Slc2a4	protein_coding	Mouse	11	69.9425
480	DERL2	ENSMUSG00000018442	Derl2	protein_coding	Mouse	11	71.0072
481	SMTNL2	ENSMUSG00000045667	Smtnl2	protein_coding	Mouse	11	72.3892
482	PAFAH1B1	ENSMUSG00000020745	Pafah1b1	protein_coding	Mouse	11	74.6739
483	PITPNA	ENSMUSG00000017781	Pitpna	protein_coding	Mouse	11	75.5881
484	CRK	ENSMUSG00000017776	Crk	protein_coding	Mouse	11	75.6793
485	SLC6A4	ENSMUSG00000020838	Slc6a4	protein_coding	Mouse	11	76.9986
486	ANKRD13B	ENSMUSG00000037907	Ankrd13b	protein_coding	Mouse	11	77.4705
487	RAB11FIP4	ENSMUSG00000017639	Rab11fip4	protein_coding	Mouse	11	79.5912
488	CLTC	ENSMUSG00000047126	Cltc	protein_coding	Mouse	11	86.6944
489	DYNLL2	ENSMUSG00000020483	Dynll2	protein_coding	Mouse	11	87.9795
490	DGKE	ENSMUSG00000000276	Dgke	protein_coding	Mouse	11	89.0352
491	HLF	ENSMUSG00000003949	Hlf	protein_coding	Mouse	11	90.3365
492	MBTD1	ENSMUSG00000059474	Mbtd1	protein_coding	Mouse	11	93.8859
493	TOB1	ENSMUSG00000037573	Tob1	protein_coding	Mouse	11	94.2115
494	XYLT2	ENSMUSG00000020868	Xylt2	protein_coding	Mouse	11	94.6639
495	COL1A1	ENSMUSG00000001506	Col1a1	protein_coding	Mouse	11	94.9362
496	PPP1R9B	ENSMUSG00000038976	Ppp1r9b	protein_coding	Mouse	11	94.991
497	DLX3	ENSMUSG00000001510	Dlx3	protein_coding	Mouse	11	95.1201
498	NFE2L1	ENSMUSG00000038615	Nfe2l1	protein_coding	Mouse	11	96.8174
499	SRCIN1	ENSMUSG00000038453	Srcin1	protein_coding	Mouse	11	97.5093
500	CWC25	ENSMUSG00000018541	Cwc25	protein_coding	Mouse	11	97.7455
501	RAPGEFL1	ENSMUSG00000038020	Rapgefl1	protein_coding	Mouse	11	98.8368
502	HAP1	ENSMUSG00000006930	Hap1	protein_coding	Mouse	11	100.347
503	CNTNAP1	ENSMUSG00000017167	Cntnap1	protein_coding	Mouse	11	101.171
504	EZH1	ENSMUSG00000006920	Ezh1	protein_coding	Mouse	11	101.191
505	PSME3	ENSMUSG00000078652	Psme3	protein_coding	Mouse	11	101.316
506	ITGB3	ENSMUSG00000020689	Itgb3	protein_coding	Mouse	11	104.608
507	TANC2	ENSMUSG00000053580	Tanc2	protein_coding	Mouse	11	105.59
508	DDX5	ENSMUSG00000020719	Ddx5	protein_coding	Mouse	11	106.78
509	KPNA2	ENSMUSG00000018362	Kpna2	protein_coding	Mouse	11	106.989
510	PITPNC1	ENSMUSG00000040430	Pitpnc1	protein_coding	Mouse	11	107.208
511	UBALD2	ENSMUSG00000050628	Ubald2	protein_coding	Mouse	11	116.434
512	TNRC6C	ENSMUSG00000025571	Tnrc6c	protein_coding	Mouse	11	117.654
513	CYTH1	ENSMUSG00000017132	Cyth1	protein_coding	Mouse	11	118.132
514	CBX2	ENSMUSG00000025577	Cbx2	protein_coding	Mouse	11	119.023
515	NPTX1	ENSMUSG00000025582	Nptx1	protein_coding	Mouse	11	119.539
516	DNMT3A	ENSMUSG00000020661	Dnmt3a	protein_coding	Mouse	12	3.80601
517	DNAJC27	ENSMUSG00000020657	Dnajc27	protein_coding	Mouse	12	4.08258
518	PUM2	ENSMUSG00000020594	Pum2	protein_coding	Mouse	12	8.67413
519	OSR1	ENSMUSG00000048387	Osr1	protein_coding	Mouse	12	9.57012
520	VSNL1	ENSMUSG00000054459	Vsnl1	protein_coding	Mouse	12	11.3252
521	TRIB2	ENSMUSG00000020601	Trib2	protein_coding	Mouse	12	15.7917
522	ADAM17	ENSMUSG00000052593	Adam17	protein_coding	Mouse	12	21.3235
523	GRHL1	ENSMUSG00000020656	Grhl1	protein_coding	Mouse	12	24.5723
524	SOX11	ENSMUSG00000063632	Sox11	protein_coding	Mouse	12	27.3343
525	HBP1	ENSMUSG00000002996	Hbp1	protein_coding	Mouse	12	31.9263
526	BRMS1L	ENSMUSG00000012076	Brms1l	protein_coding	Mouse	12	55.8363
527	SIX4	ENSMUSG00000034460	Six4	protein_coding	Mouse	12	73.0996
528	HIF1A	ENSMUSG00000021109	Hif1a	protein_coding	Mouse	12	73.9014
529	DCAF5	ENSMUSG00000049106	Dcaf5	protein_coding	Mouse	12	80.3358
530	SMOC1	ENSMUSG00000021136	Smoc1	protein_coding	Mouse	12	81.0268
531	PCNX	ENSMUSG00000021140	Pcnx	protein_coding	Mouse	12	81.86
532	ELMSAN1	ENSMUSG00000042507	Elmsan1	protein_coding	Mouse	12	84.1492
533	ENTPD5	ENSMUSG00000021236	Entpd5	protein_coding	Mouse	12	84.3739
534	ALDH6A1	ENSMUSG00000021238	Aldh6a1	protein_coding	Mouse	12	84.4307
535	TMED8	ENSMUSG00000034111	Tmed8	protein_coding	Mouse	12	87.1662
536	DIO2	ENSMUSG00000007682	Dio2	protein_coding	Mouse	12	90.7246
537	STON2	ENSMUSG00000020961	Ston2	protein_coding	Mouse	12	91.633
538	EML5	ENSMUSG00000051166	Eml5	protein_coding	Mouse	12	98.7868
539	ATXN3	ENSMUSG00000021189	Atxn3	protein_coding	Mouse	12	101.919
540	CPSF2	ENSMUSG00000041781	Cpsf2	protein_coding	Mouse	12	101.976
541	ITPK1	ENSMUSG00000057963	Itpk1	protein_coding	Mouse	12	102.569
542	CLMN	ENSMUSG00000021097	Clmn	protein_coding	Mouse	12	104.763
543	BCL11B	ENSMUSG00000048251	Bcl11b	protein_coding	Mouse	12	107.91
544	YY1	ENSMUSG00000021264	Yy1	protein_coding	Mouse	12	108.793
545	TECPR2	ENSMUSG00000021275	Tecpr2	protein_coding	Mouse	12	110.889
546	ANKRD9	ENSMUSG00000037904	Ankrd9	protein_coding	Mouse	12	110.975
547	TRAF3	ENSMUSG00000021277	Traf3	protein_coding	Mouse	12	111.166
548	CDCA4	ENSMUSG00000047832	Cdca4	protein_coding	Mouse	12	112.82
549	ESYT2	ENSMUSG00000021171	Esyt2	protein_coding	Mouse	12	116.281
550	ITGB8	ENSMUSG00000025321	Itgb8	protein_coding	Mouse	12	119.158
551	WDR37	ENSMUSG00000021147	Wdr37	protein_coding	Mouse	13	8.80297
552	NRSN1	ENSMUSG00000048978	Nrsn1	protein_coding	Mouse	13	25.252
553	SOX4	ENSMUSG00000076431	Sox4	protein_coding	Mouse	13	28.9489
554	E2F3	ENSMUSG00000016477	E2f3	protein_coding	Mouse	13	29.9066
555	IRF4	ENSMUSG00000021356	Irf4	protein_coding	Mouse	13	30.7492
556	JARID2	ENSMUSG00000038518	Jarid2	protein_coding	Mouse	13	44.7295
557	MYLIP	ENSMUSG00000038175	Mylip	protein_coding	Mouse	13	45.3897
558	ATXN1	ENSMUSG00000046876	Atxn1	protein_coding	Mouse	13	45.5498
559	KIF13A	ENSMUSG00000021375	Kif13a	protein_coding	Mouse	13	46.7491
560	NHLRC1	ENSMUSG00000044231	Nhlrc1	protein_coding	Mouse	13	47.0126
561	CPLX2	ENSMUSG00000025867	Cplx2	protein_coding	Mouse	13	54.3713
562	RNF44	ENSMUSG00000034928	Rnf44	protein_coding	Mouse	13	54.6794
563	HNRNPA0	ENSMUSG00000007836	Hnrnpa0	protein_coding	Mouse	13	58.1259
564	LPCAT1	ENSMUSG00000021608	Lpcat1	protein_coding	Mouse	13	73.4672
565	ARRDC3	ENSMUSG00000074794	Arrdc3	protein_coding	Mouse	13	80.8834
566	HOMER1	ENSMUSG00000007617	Homer1	protein_coding	Mouse	13	93.2996
567	ARSB	ENSMUSG00000042082	Arsb	protein_coding	Mouse	13	93.7716
568	LHFPL2	ENSMUSG00000045312	Lhfpl2	protein_coding	Mouse	13	94.0578
569	OCLN	ENSMUSG00000021638	Ocln	protein_coding	Mouse	13	100.497
570	PIK3R1	ENSMUSG00000041417	Pik3r1	protein_coding	Mouse	13	101.681
571	SREK1	ENSMUSG00000032621	Srek1	protein_coding	Mouse	13	103.739
572	SGTB	ENSMUSG00000042743	Sgtb	protein_coding	Mouse	13	104.11
573	SMIM15	ENSMUSG00000071180	Smim15	protein_coding	Mouse	13	108.044
574	MAP3K1	ENSMUSG00000021754	Map3k1	protein_coding	Mouse	13	111.746
575	PTPRG	ENSMUSG00000021745	Ptprg	protein_coding	Mouse	14	11.5535
576	NR1D2	ENSMUSG00000021775	Nr1d2	protein_coding	Mouse	14	18.2041
577	AP3M1	ENSMUSG00000021824	Ap3m1	protein_coding	Mouse	14	21.0314
578	DLG5	ENSMUSG00000021782	Dlg5	protein_coding	Mouse	14	24.134
579	ZCCHC24	ENSMUSG00000055538	Zcchc24	protein_coding	Mouse	14	25.7116
580	APPL1	ENSMUSG00000040760	Appl1	protein_coding	Mouse	14	26.919
581	FAM208A	ENSMUSG00000040651	Fam208a	protein_coding	Mouse	14	27.4288
582	GALNT15	ENSMUSG00000021903	Galnt15	protein_coding	Mouse	14	32.029
583	ERCC6	ENSMUSG00000054051	Ercc6	protein_coding	Mouse	14	32.5135
584	BMPR1A	ENSMUSG00000021796	Bmpr1a	protein_coding	Mouse	14	34.4107
585	CCSER2	ENSMUSG00000058690	Ccser2	protein_coding	Mouse	14	36.8749
586	ERO1L	ENSMUSG00000021831	Ero1l	protein_coding	Mouse	14	45.2831
587	STYX	ENSMUSG00000053205	Styx	protein_coding	Mouse	14	45.3511
588	ATG14	ENSMUSG00000037526	Atg14	protein_coding	Mouse	14	47.5409
589	PELI2	ENSMUSG00000021846	Peli2	protein_coding	Mouse	14	48.1208
590	TOX4	ENSMUSG00000016831	Tox4	protein_coding	Mouse	14	52.2791
591	AJUBA	ENSMUSG00000022178	Ajuba	protein_coding	Mouse	14	54.5675
592	BCL2L2	ENSMUSG00000089682	Bcl2l2	protein_coding	Mouse	14	54.8834
593	GJA3	ENSMUSG00000048582	Gja3	protein_coding	Mouse	14	57.0345
594	ZDHHC20	ENSMUSG00000021969	Zdhhc20	protein_coding	Mouse	14	57.8327
595	FAM160B2	ENSMUSG00000022095	Fam160b2	protein_coding	Mouse	14	70.5833
596	COG3	ENSMUSG00000034893	Cog3	protein_coding	Mouse	14	75.7023
597	FBXL3	ENSMUSG00000022124	Fbxl3	protein_coding	Mouse	14	103.08
598	NDFIP2	ENSMUSG00000053253	Ndfip2	protein_coding	Mouse	14	105.259
599	STK24	ENSMUSG00000063410	Stk24	protein_coding	Mouse	14	121.286
600	DOCK9	ENSMUSG00000025558	Dock9	protein_coding	Mouse	14	121.542
601	RICTOR	ENSMUSG00000050310	Rictor	protein_coding	Mouse	15	6.70838
602	LIFR	ENSMUSG00000054263	Lifr	protein_coding	Mouse	15	7.09061
603	MYO10	ENSMUSG00000022272	Myo10	protein_coding	Mouse	15	25.6225
604	SDC2	ENSMUSG00000022261	Sdc2	protein_coding	Mouse	15	32.9207
605	SPAG1	ENSMUSG00000037617	Spag1	protein_coding	Mouse	15	36.1781
606	YWHAZ	ENSMUSG00000022285	Ywhaz	protein_coding	Mouse	15	36.7708
607	KLF10	ENSMUSG00000037465	Klf10	protein_coding	Mouse	15	38.2915
608	ZFPM2	ENSMUSG00000022306	Zfpm2	protein_coding	Mouse	15	40.655
609	FAM49B	ENSMUSG00000022378	Fam49b	protein_coding	Mouse	15	63.9291
610	ELFN2	ENSMUSG00000043460	Elfn2	protein_coding	Mouse	15	78.6673
611	TMEM184B	ENSMUSG00000009035	Tmem184b	protein_coding	Mouse	15	79.3607
612	CBX7	ENSMUSG00000053411	Cbx7	protein_coding	Mouse	15	79.9158
613	TEF	ENSMUSG00000022389	Tef	protein_coding	Mouse	15	81.8024
614	FAM118A	ENSMUSG00000022434	Fam118a	protein_coding	Mouse	15	85.0289
615	YAF2	ENSMUSG00000022634	Yaf2	protein_coding	Mouse	15	93.2843
616	COL2A1	ENSMUSG00000022483	Col2a1	protein_coding	Mouse	15	97.9756
617	DDN	ENSMUSG00000059213	Ddn	protein_coding	Mouse	15	98.8038
618	LARP4	ENSMUSG00000023025	Larp4	protein_coding	Mouse	15	99.9701
619	SCN8A	ENSMUSG00000023033	Scn8a	protein_coding	Mouse	15	100.87
620	ACVR1B	ENSMUSG00000000532	Acvr1b	protein_coding	Mouse	15	101.174
621	SP1	ENSMUSG00000001280	Sp1	protein_coding	Mouse	15	102.406
622	CBX5	ENSMUSG00000009575	Cbx5	protein_coding	Mouse	15	103.192
623	EMP2	ENSMUSG00000022505	Emp2	protein_coding	Mouse	16	10.2817
624	UBE2V2	ENSMUSG00000022674	Ube2v2	protein_coding	Mouse	16	15.5521
625	DNM1L	ENSMUSG00000022789	Dnm1l	protein_coding	Mouse	16	16.3122
626	MAPK1	ENSMUSG00000063358	Mapk1	protein_coding	Mouse	16	16.9834
627	YPEL1	ENSMUSG00000022773	Ypel1	protein_coding	Mouse	16	17.0697
628	UBE2L3	ENSMUSG00000038965	Ube2l3	protein_coding	Mouse	16	17.152
629	EPHB3	ENSMUSG00000005958	Ephb3	protein_coding	Mouse	16	21.2048
630	SENP2	ENSMUSG00000022855	Senp2	protein_coding	Mouse	16	22.0095
631	BCL6	ENSMUSG00000022508	Bcl6	protein_coding	Mouse	16	23.9651
632	LPP	ENSMUSG00000033306	Lpp	protein_coding	Mouse	16	24.3935
633	ACAP2	ENSMUSG00000049076	Acap2	protein_coding	Mouse	16	31.0924
634	BDH1	ENSMUSG00000046598	Bdh1	protein_coding	Mouse	16	31.4223
635	SENP5	ENSMUSG00000022772	Senp5	protein_coding	Mouse	16	31.9597
636	PAK2	ENSMUSG00000022781	Pak2	protein_coding	Mouse	16	32.0163
637	HEG1	ENSMUSG00000075254	Heg1	protein_coding	Mouse	16	33.6844
638	KPNA1	ENSMUSG00000022905	Kpna1	protein_coding	Mouse	16	35.9787
639	FSTL1	ENSMUSG00000022816	Fstl1	protein_coding	Mouse	16	37.7769
640	NAA50	ENSMUSG00000022698	Naa50	protein_coding	Mouse	16	44.1398
641	CEP97	ENSMUSG00000022604	Cep97	protein_coding	Mouse	16	55.8999
642	CRYBG3	ENSMUSG00000022723	Crybg3	protein_coding	Mouse	16	59.4908
643	ROBO1	ENSMUSG00000022883	Robo1	protein_coding	Mouse	16	72.3083
644	ROBO2	ENSMUSG00000052516	Robo2	protein_coding	Mouse	16	73.8918
645	NRIP1	ENSMUSG00000048490	Nrip1	protein_coding	Mouse	16	76.2874
646	USP25	ENSMUSG00000022867	Usp25	protein_coding	Mouse	16	77.0137
647	CXADR	ENSMUSG00000022865	Cxadr	protein_coding	Mouse	16	78.3015
648	GABPA	ENSMUSG00000008976	Gabpa	protein_coding	Mouse	16	84.8349
649	APP	ENSMUSG00000022892	App	protein_coding	Mouse	16	84.9497
650	HUNK	ENSMUSG00000053414	Hunk	protein_coding	Mouse	16	90.386
651	ITSN1	ENSMUSG00000022957	Itsn1	protein_coding	Mouse	16	91.7293
652	RUNX1	ENSMUSG00000022952	Runx1	protein_coding	Mouse	16	92.6015
653	KCNJ6	ENSMUSG00000043301	Kcnj6	protein_coding	Mouse	16	94.7486
654	BRWD1	ENSMUSG00000022914	Brwd1	protein_coding	Mouse	16	95.9921
655	SNX9	ENSMUSG00000002365	Snx9	protein_coding	Mouse	17	5.84133
656	TULP4	ENSMUSG00000034377	Tulp4	protein_coding	Mouse	17	6.10644
657	DLL1	ENSMUSG00000014773	Dll1	protein_coding	Mouse	17	15.3674
658	LNPEP	ENSMUSG00000023845	Lnpep	protein_coding	Mouse	17	17.5214
659	KCTD5	ENSMUSG00000016946	Kctd5	protein_coding	Mouse	17	24.0477
660	FBXL16	ENSMUSG00000025738	Fbxl16	protein_coding	Mouse	17	25.8091
661	LUC7L	ENSMUSG00000024188	Luc7l	protein_coding	Mouse	17	26.2529
662	BAK1	ENSMUSG00000057789	Bak1	protein_coding	Mouse	17	27.0198
663	HMGA1	ENSMUSG00000046711	Hmga1	protein_coding	Mouse	17	27.5565
664	MAPK14	ENSMUSG00000053436	Mapk14	protein_coding	Mouse	17	28.6913
665	STK38	ENSMUSG00000024006	Stk38	protein_coding	Mouse	17	28.9709
666	ABCG1	ENSMUSG00000024030	Abcg1	protein_coding	Mouse	17	31.0577
667	SIK1	ENSMUSG00000024042	Sik1	protein_coding	Mouse	17	31.8442
668	RAB11B	ENSMUSG00000077450	Rab11b	protein_coding	Mouse	17	33.7425
669	ENPP5	ENSMUSG00000023960	Enpp5	protein_coding	Mouse	17	44.0788
670	VEGFA	ENSMUSG00000023951	Vegfa	protein_coding	Mouse	17	46.017
671	NFYA	ENSMUSG00000023994	Nfya	protein_coding	Mouse	17	48.3869
672	DAAM2	ENSMUSG00000040260	Daam2	protein_coding	Mouse	17	49.456
673	EFNA5	ENSMUSG00000048915	Efna5	protein_coding	Mouse	17	62.6042
674	TGIF1	ENSMUSG00000047407	Tgif1	protein_coding	Mouse	17	70.8442
675	MEMO1	ENSMUSG00000058704	Memo1	protein_coding	Mouse	17	74.199
676	STRN	ENSMUSG00000024077	Strn	protein_coding	Mouse	17	78.6499
677	SIX2	ENSMUSG00000024134	Six2	protein_coding	Mouse	17	85.6843
678	FOXN2	ENSMUSG00000034998	Foxn2	protein_coding	Mouse	17	88.4407
679	CCNY	ENSMUSG00000024286	Ccny	protein_coding	Mouse	18	9.3123
680	RIOK3	ENSMUSG00000024404	Riok3	protein_coding	Mouse	18	12.1287
681	TRAPPC8	ENSMUSG00000033382	Trappc8	protein_coding	Mouse	18	20.8172
682	MAP3K2	ENSMUSG00000024383	Map3k2	protein_coding	Mouse	18	32.1631
683	NREP	ENSMUSG00000042834	Nrep	protein_coding	Mouse	18	33.437
684	APC	ENSMUSG00000005871	Apc	protein_coding	Mouse	18	34.2209
685	PCDHAC1	ENSMUSG00000103255	Pcdhac1	protein_coding	Mouse	18	37.09
686	JAKMIP2	ENSMUSG00000024502	Jakmip2	protein_coding	Mouse	18	43.5314
687	MCC	ENSMUSG00000071856	Mcc	protein_coding	Mouse	18	44.4251
688	DMXL1	ENSMUSG00000037416	Dmxl1	protein_coding	Mouse	18	49.8327
689	NDST1	ENSMUSG00000054008	Ndst1	protein_coding	Mouse	18	60.6845
690	CAMK2A	ENSMUSG00000024617	Camk2a	protein_coding	Mouse	18	60.9256
691	PPARGC1B	ENSMUSG00000033871	Ppargc1b	protein_coding	Mouse	18	61.2981
692	FBXO38	ENSMUSG00000042211	Fbxo38	protein_coding	Mouse	18	62.5042
693	APCDD1	ENSMUSG00000071847	Apcdd1	protein_coding	Mouse	18	62.9222
694	ONECUT2	ENSMUSG00000045991	Onecut2	protein_coding	Mouse	18	64.34
695	NEDD4L	ENSMUSG00000024589	Nedd4l	protein_coding	Mouse	18	64.8877
696	GNAL	ENSMUSG00000024524	Gnal	protein_coding	Mouse	18	67.0882
697	SPIRE1	ENSMUSG00000024533	Spire1	protein_coding	Mouse	18	67.4882
698	LDLRAD4	ENSMUSG00000024544	Ldlrad4	protein_coding	Mouse	18	67.9333
699	TCF4	ENSMUSG00000053477	Tcf4	protein_coding	Mouse	18	69.3434
700	MBD2	ENSMUSG00000024513	Mbd2	protein_coding	Mouse	18	70.5682
701	SMAD7	ENSMUSG00000025880	Smad7	protein_coding	Mouse	18	75.3675
702	SMAD2	ENSMUSG00000024563	Smad2	protein_coding	Mouse	18	76.2416
703	SALL3	ENSMUSG00000024565	Sall3	protein_coding	Mouse	18	80.9664
704	NETO1	ENSMUSG00000050321	Neto1	protein_coding	Mouse	18	86.395
705	SOCS6	ENSMUSG00000056153	Socs6	protein_coding	Mouse	18	88.6652
706	CHKA	ENSMUSG00000024843	Chka	protein_coding	Mouse	19	3.85177
707	KDM2A	ENSMUSG00000054611	Kdm2a	protein_coding	Mouse	19	4.31442
708	SPTBN2	ENSMUSG00000067889	Sptbn2	protein_coding	Mouse	19	4.71117
709	DAGLA	ENSMUSG00000035735	Dagla	protein_coding	Mouse	19	10.2453
710	LRRC10B	ENSMUSG00000090291	Lrrc10b	protein_coding	Mouse	19	10.4554
711	RORB	ENSMUSG00000036192	Rorb	protein_coding	Mouse	19	18.9306
712	APBA1	ENSMUSG00000024897	Apba1	protein_coding	Mouse	19	23.7589
713	CD274	ENSMUSG00000016496	Cd274	protein_coding	Mouse	19	29.3675
714	PTEN	ENSMUSG00000013663	Pten	protein_coding	Mouse	19	32.7575
715	PANK1	ENSMUSG00000033610	Pank1	protein_coding	Mouse	19	34.8069
716	TNKS2	ENSMUSG00000024811	Tnks2	protein_coding	Mouse	19	36.8342
717	CPEB3	ENSMUSG00000039652	Cpeb3	protein_coding	Mouse	19	37.0213
718	TBC1D12	ENSMUSG00000048720	Tbc1d12	protein_coding	Mouse	19	38.8366
719	CCNJ	ENSMUSG00000025010	Ccnj	protein_coding	Mouse	19	40.8313
720	LCOR	ENSMUSG00000025019	Lcor	protein_coding	Mouse	19	41.4826
721	MORN4	ENSMUSG00000049670	Morn4	protein_coding	Mouse	19	42.0749
722	ENTPD7	ENSMUSG00000025192	Entpd7	protein_coding	Mouse	19	43.6897
723	BTRC	ENSMUSG00000025217	Btrc	protein_coding	Mouse	19	45.3637
724	MXI1	ENSMUSG00000025025	Mxi1	protein_coding	Mouse	19	53.3105
725	TCF7L2	ENSMUSG00000024985	Tcf7l2	protein_coding	Mouse	19	55.7418
726	DDX3Y	ENSMUSG00000069045	Ddx3y	protein_coding	Mouse	Y	1.26077
727	NUDT11	ENSMUSG00000073295	Nudt11	protein_coding	Mouse	X	6.04745
728	SHROOM4	ENSMUSG00000068270	Shroom4	protein_coding	Mouse	X	6.39985
729	MED14	ENSMUSG00000064127	Med14	protein_coding	Mouse	X	12.6754
730	CASK	ENSMUSG00000031012	Cask	protein_coding	Mouse	X	13.5171
731	LONRF3	ENSMUSG00000016239	Lonrf3	protein_coding	Mouse	X	36.3284
732	APLN	ENSMUSG00000037010	Apln	protein_coding	Mouse	X	48.0251
733	MMGT1	ENSMUSG00000061273	Mmgt1	protein_coding	Mouse	X	56.5855
734	SLC6A8	ENSMUSG00000019558	Slc6a8	protein_coding	Mouse	X	73.6732
735	MECP2	ENSMUSG00000031393	Mecp2	protein_coding	Mouse	X	74.0266
736	DMD	ENSMUSG00000045103	Dmd	protein_coding	Mouse	X	82.9489
737	YIPF6	ENSMUSG00000047694	Yipf6	protein_coding	Mouse	X	98.9363
738	OGT	ENSMUSG00000034160	Ogt	protein_coding	Mouse	X	101.64
739	NHSL2	ENSMUSG00000079481	Nhsl2	protein_coding	Mouse	X	101.849
740	ATP7A	ENSMUSG00000033792	Atp7a	protein_coding	Mouse	X	106.027
741	HDX	ENSMUSG00000034551	Hdx	protein_coding	Mouse	X	111.57
742	TBC1D8B	ENSMUSG00000042473	Tbc1d8b	protein_coding	Mouse	X	139.685
743	MID2	ENSMUSG00000000266	Mid2	protein_coding	Mouse	X	140.665
744	COL4A6	ENSMUSG00000031273	Col4a6	protein_coding	Mouse	X	141.165
745	COL4A5	ENSMUSG00000031274	Col4a5	protein_coding	Mouse	X	141.475
746	PAK3	ENSMUSG00000031284	Pak3	protein_coding	Mouse	X	143.519
747	DCX	ENSMUSG00000031285	Dcx	protein_coding	Mouse	X	143.856
748	SHROOM2	ENSMUSG00000045180	Shroom2	protein_coding	Mouse	X	152.61
749	RS1	ENSMUSG00000031293	Rs1	protein_coding	Mouse	X	160.768
750	REPS2	ENSMUSG00000040855	Reps2	protein_coding	Mouse	X	162.412
751	SYAP1	ENSMUSG00000031357	Syap1	protein_coding	Mouse	X	162.857
752	AGPAT6	Not mapped	NA	NA	NA	NA	NA
753	B3GNT1	Not mapped	NA	NA	NA	NA	NA
754	BAI3	Not mapped	NA	NA	NA	NA	NA
755	FAM134A	Not mapped	NA	NA	NA	NA	NA
756	FAM134C	Not mapped	NA	NA	NA	NA	NA
757	IL5R	Not mapped	NA	NA	NA	NA	NA
758	LPHN3	Not mapped	NA	NA	NA	NA	NA
759	PPP3C	Not mapped	NA	NA	NA	NA	NA
760	PVRL1	Not mapped	NA	NA	NA	NA	NA
761	SSFA2	Not mapped	NA	NA	NA	NA	NA
762	TMEM55A	Not mapped	NA	NA	NA	NA	NA
[truncated: 215 more columns]

## Sheet: Table 5
	Complete list of CRPS associated miRNAs also differentially expressed in TFM mice. Full list of specific group comparisons utilized in each study as well directionality of changes observed in TFM or CRPS patients (green= up-regulated, red=down-regulated).
	McDonald et al	Ramanathan et al				Orlova et al		Douglas et al
Exosome	Exosome					Blood		Blood
Mouse Fracture vs Ctrl	CRPS vs Ctrl	nb/rb	ra/rb	na/nb	na-nb/ra-rb	CRPS vs Ctrl	CRPS Group 3 vs (Ctrl + Other CRPS )	Res vs Poor Res.	Res vs Poor Res. (Pre)	Res vs Poor Res. (Post)	Res (post vs. pre)	Poor Res (pre vs post)	All Patients vs. Control (pre)	All Patients vs. Control (post)	Resp vs. Control (pre & post)	Resp vs Control (pre)	Resp. vs Control (post)	Poor Res vs Control (pre & post)	Poor Res vs. Control (pre)	Poor Res vs. Control (post)
let-7a-5p						let-7a-5p	let-7a-5p	let-7a-5p		let-7a-5p				let-7a-5p			let-7a-5p
let-7c-5p						let-7c-5p	let-7c-5p	let-7c-5p		let-7c-5p			let-7c-5p					let-7c-5p	let-7c-5p	let-7c-5p
let-7d-5p						let-7d-5p	let-7d-5p							let-7d-5p				let-7d-5p	let-7d-5p
let-7e-5p															let-7e-5p		let-7e-5p
let-7f-5p									let-7f-5p
let-7g-5p							let-7g-5p		let-7g-5p						let-7g-5p		let-7g-5p
miR-15a-5p	miR-15a-5p							miR-15a-5p		miR-15a-5p
miR-15b-5p															miR-15b-5p		miR-15b-5p
miR-16-5p							miR-16-5p	miR-16-5p	miR-16-5p								miR-16-5p
miR-18a-5p													miR-18a-5p					miR-18a-5p	miR-18a-5p
miR-19b-3p		miR-19b-3p		miR-19b-3p											miR-19b-3p		miR-19b-3p
miR-22-3p	miR-22-3p																			miR-22-3p
miR-25-3p						miR-25-3p	miR-25-3p				miR-25-3p
miR-26a-5p								miR-26a-5p	miR-26a-5p
miR-26b-5p	miR-26b-5p							miR-26b-5p					miR-26b-5p					miR-26b-5p	miR-26b-5p	miR-26b-5p
miR-27a-3p											miR-27a-3p						miR-27a-3p
miR-29b-3p					miR-29b-3p		miR-29b-3p			miR-29b-3p
miR-31-5p	miR-31-5p
miR-92a-3p																				miR-92a-3p
miR-93-5p	miR-93-5p						miR-93-5p
miR-106a-5p																	miR-106a-5p
miR-106b-5p							miR-106b-5p
miR-107													miR-107	miR-107	miR-107	miR-107	miR-107
miR-130b-3p	miR-130b-3p						miR-130b-3p
miR-142-5p							miR-142-5p
miR-148b-3p								miR-148b-3p		miR-148b-3p		miR-148b-3p	miR-148b-3p	miR-148b-3p				miR-148b-3p	miR-148b-3p
miR-185-5p							miR-185-5p
miR-191-5p		miR-191-5p											miR-191-5p	miR-191-5p	miR-191-5p	miR-191-5p		miR-191-5p +	miR-191-5p +
miR-222-3p										miR-222-3p
miR-221-3p							miR-221-3p
miR-320a						miR-320a	miR-320a						miR-320a	miR-320a	miR-320a	miR-320a	miR-320a	miR-320a	miR-320a	miR-320a
miR-339-5p	miR-339-5p																	miR-339-5p		miR-339-5p
miR-339-3p													miR-339-3p	miR-339-3p				miR-339-3p	miR-339-3p	miR-339-3p
miR-340-5p							miR-340-5p	miR-340-5p		miR-340-5p			miR-340-5p			miR-340-5p		miR-340-5p	miR-340-5p
miR-484		miR-484			miR-484								miR-484	miR-484	miR-484	miR-484		miR-484		miR-484
miR-486-5p														miR-486-5p	miR-486-5p	miR-486-5p	miR-486-5p	miR-486-5p	miR-486-5p	miR-486-5p
miR-652-3p							miR-652-3p
miR-744-5p	miR-744-5p
